# Supplementary material for: The Genetic Analysis of an Acinetobacter johnsonii Clinical Strain Evidenced the Presence of Horizontal Genetic Transfer
Source: PLoS One. 2016 Aug 22;11(8):e0161528. doi: 10.1371/journal.pone.0161528 (PMC4993456; doi:10.1371/journal.pone.0161528)
Supplement: S1 Table — (XLSX) [file pone.0161528.s001.xlsx]

## Sheet: Supplementary Table S1
S1 Table
Strains sequences analyzed in this study
	Name	Uid/Assembly Accession Number
DRAFTS (ftp.ncbi.nlm.nih.gov/genomes/Bacteria_DRAFT)	Acinetobacter 6013113	uid47501
	Acinetobacter 6013150	uid47499
	Acinetobacter 6014059	uid47503
	Acinetobacter ATCC 27244	uid55389
	Acinetobacter calcoaceticus RUH2202	uid41505
	Acinetobacter HA	uid167861
	Acinetobacter haemolyticus ATCC 19194	uid47361
	Acinetobacter lwoffii WJ10621	uid85143
	Acinetobacter lwoffii SH145	uid41587
	Acinetobacter NBRC 100985	uid78547
	Acinetobacter NCTC 10304	uid173059
	Acinetobacter NCTC 7422	uid173058
	Acinetobacter nosocomialis Ab22222	uid181746
	Acinetobacter P8 3 8	uid77731
	Acinetobacter radioresistens DSM 6976 NBRC 102413	uid180968
	Acinetobacter radioresistens SK82	uid55855
	Acinetobacter radioresistens WC A 157	uid180861
	Acinetobacter RUH2624	uid40849
	Acinetobacter SH024	uid47031
	Acinetobacter WC 743	uid188437
	Enhydrobacter aerosaccus SK60	uid55439
	Moraxella catarrhalis 12P80B1	uid179628
	Moraxella catarrhalis 46P47B1	uid179627
	Moraxella catarrhalis CO72	uid179632
	Moraxella macacae 0408225	uid183957
	Psychrobacter 1501 2011	uid67091
	Psychrobacter PAMC 21119	uid172255
COMPLETE (ftp.ncbi.nlm.nih.gov/genomes/Bacteria)	Acinetobacter sp. ADP1	uid61597
	Acinetobacter baumannii AB0057	uid59083
	Acinetobacter baumannii ATCC 17978	uid58731
	Acinetobacter baumannii D1279779	uid190222
	Acinetobacter calcoaceticus PHEA-2	uid83123
	Acinetobacter oleivorans DR1	uid50119
	Acinetobacter baumanni AYE*	uid61637
	Acinetobacter baumannii ACICU*	uid58765
	Psychrobacter arcticus 273-4	uid58021
	Psychrobacter cryohalolentis K5	uid58373
	Psychrobacter sp. G	uid210641
	Psychrobacter sp. PRwf-1	uid58459
ASSEMBLIES (ftp.ncbi.nlm.nih.gov/genomes/ASSEMBLY_BACTERIA)	Acinetobacter pittii D499	GCA_000230465.2
	Acinetobacter baylyi DSM 14961 CIP 107474	GCA_000368685.1
	Acinetobacter bouvetii DSM 14964 CIP 107468	GCA_000368865.1
	Acinetobacter gerneri DSM 14967 CIP 107464	GCA_000368565.1
	Acinetobacter tandoii DSM 14970 CIP 107469	GCA_000400735.1
	Acinetobacter tjernbergiae DSM 14971 CIP 107465	GCA_000374425.1
	Acinetobacter towneri DSM 14962 CIP 107472	GCA_000368785.1
	Alkanindiges illinoisensis DSM 15370	GCA_000619845.1
	Moraxella boevrei DSM 14165	GCA_000379845.1
	Moraxella caprae DSM 19149	GCA_000426885.1
	Perlucidibaca piscinae DSM 21586	GCA_000420045.1
	Psychrobacter lutiphocae DSM 21542	GCA_000382145.1
	Psychrobacter phenylpyruvicus DSM 7000 NBRC 102152	GCA_000685805.1
	Acinetobacter pittii 42F	GCA_000529235.1
	Acinetobacter venetianus RAG-1 CIP 110063	GCA_000271425.1
	Acinetobacter venetianus VE-C3	GCA_000308235.2
	Acinetobacter beijerinckii CIP 110307	GCA_000369005.1
	Acinetobacter beijerinckii ANC 3835	GCA_000368985.1
	Acinetobacter bereziniae CIP 70.12	GCA_000368925.1
	Acinetobacter bereziniae NIPH 3	GCA_000368505.1
	Acinetobacter brisouii ANC 4119	GCA_000368645.1
	Acinetobacter guillouiae CIP 63.46	GCA_000368145.1
	Acinetobacter guillouiae NIPH 991	GCA_000368485.1
	Acinetobacter gyllenbergii CIP 110306	GCA_000413855.1
	Acinetobacter gyllenbergii NIPH 230	GCA_000488195.1
	Acinetobacter indicus ANC 4215	GCA_000413875.1
	Acinetobacter johnsonii ANC 3681	GCA_000368805.1
	Acinetobacter johnsonii CIP 64.6	GCA_000368045.1
	Acinetobacter junii CIP 64.5	GCA_000368765.1
	Acinetobacter parvus NIPH 1103	GCA_000368005.1
	Acinetobacter pittii CIP 70.29	GCA_000369045.1
	Acinetobacter schindleri NIPH 900	GCA_000368465.1
	Acinetobacter soli CIP 110264	GCA_000368705.1
	Acinetobacter soli NIPH 2899	GCA_000368725.1
	Acinetobacter bohemicus ANC 3994	GCA_000367925.1
	Acinetobacter schindleri CIP 107287	GCA_000368625.1
	Acinetobacter baylyi TG19579	GCA_000302115.1
	Acinetobacter johnsonii TG19605	GCA_000301735.1
	Acinetobacter johnsonii TG19625	GCA_000302335.1
	Acinetobacter junii TG19608	GCA_000302355.1
	Acinetobacter schindleri TG19614	GCA_000301815.1
	Acinetobacter ursingii ANC 3649	GCA_000368845.1
	Acinetobacter gerneri MTCC 9824	GCA_000430245.1
	Acinetobacter guillouiae MSP4-18	GCA_000414055.1
	Acinetobacter gyllenbergii MTCC 11365	GCA_000414075.1
	Acinetobacter junii MTCC 11364	GCA_000430225.1
	Acinetobacter indicus CIP 110367	GCA_000488255.1
	Acinetobacter brisouii CIP 110357	GCA_000488275.1
	Psychrobacter aquaticus CMS 56	GCA_000471625.1
	Acinetobacter oleivorans CIP 110421	GCA_000488235.1
	Acinetobacter nectaris CIP 110549	GCA_000488215.1
	Acinetobacter soli TCM341	GCA_000633005.1
	Acinetobacter rudis CIP 110305	GCA_000413895.1
	Acinetobacter oleivorans DR1	GCA_000196795.1
	Acinetobacter johnsonii SH046	GCA_000162055.1
	Acinetobacter bereziniae LMG 1003	GCA_000248295.2
	Acinetobacter parvus DSM 16617 CIP 108168	GCA_000248155.2
	Acinetobacter ursingii DSM 16037 CIP 107286	GCA_000248135.2
* Reference genomes not included in the phylogenetic tree shown in figure 2, nor in the Venn diagrams shown in figure 1.
