# Supplementary material for: The Genetic Analysis of an Acinetobacter johnsonii Clinical Strain Evidenced the Presence of Horizontal Genetic Transfer
Source: PLoS One. 2016 Aug 22;11(8):e0161528. doi: 10.1371/journal.pone.0161528 (PMC4993456; doi:10.1371/journal.pone.0161528)
Supplement: S2 Table — GO term is added next to each gene family as functional annotation. Contig and position of each Aj2199 specific gene is also indicated. (XLSX) [file pone.0161528.s002.xlsx]

## Sheet: Supplementary Table S2
Supplementary S2 Table.
List of gene families exclusively found in Acinetobacter johnsonii genomes when comparing with 70 other Acinetobacter genomes from NCBI (see S1 Table for a complete list of genomes used).
Genes in this list are divided according to the Venn diagram showed in Figure 1. Genes only found in A. sp. AJ2199 strain (240 genes in 227 gene families) are indicated in pink. Homologous genes families found in A. sp. AJ2199 strain and others A. johnsonii strains are indicated in yellow. Finally, homologous gene families found in at least one A. johnsonii strain, but absent in the AJ2199 genome…
Identification of homologous genes among the analyzed genomes was carried out using the OrthoMCL method by means of the get homologous software. Blastp searches were done with a minimum evalue of 10e5, a minimum identity value of 30% and minimum query coverage of 75%.
*Protein sequences available on request.
Code*	Genomes	Annotation	Function	Contigs information		Position in Contig
				Contig name	Contig length	From	To
xrj.1	Acinetobacter_sp._AJ2199	Mercuric-resistance-operon-regulatory-protein	GO:0003700_sequence-specific_DNA_binding_transcription_factor_activity - GO:0001071_nucleic_acid_binding_transcription_factor_activity - GO:0005488_binding - GO:1901363_heterocyclic_compound_binding - GO:1901265_nucleoside_phosphate_binding - GO:0000166_nucleotide_binding - GO:0036094_small_molecule_binding - GO:0097159_organic_cyclic_compound_binding - GO:0003676_nucleic_acid_binding - GO:000367…	NODE_100	2641	40	198
xrj.4	Acinetobacter_sp._AJ2199	hypothetical-protein		NODE_100	2641	1880	2416
xrj.11	Acinetobacter_sp._AJ2199	hypothetical-protein		NODE_102	2582	439	609
xrj.13	Acinetobacter_sp._AJ2199	Mobile-element-protein	GO:0003676_nucleic_acid_binding - GO:0005488_binding - GO:1901363_heterocyclic_compound_binding - GO:0097159_organic_cyclic_compound_binding - GO:0003677_DNA_binding - GO:0009987_cellular_process - GO:0090304_nucleic_acid_metabolic_process - GO:0034641_cellular_nitrogen_compound_metabolic_process - GO:0006807_nitrogen_compound_metabolic_process - GO:0006139_nucleobase-containing_compound_metaboli…	NODE_102	2582	1552	2352
xrj.19	Acinetobacter_sp._AJ2199	S-(hydroxymethyl)glutathione-dehydrogenase-(EC-1.1.1.284)	GO:0043169_cation_binding - GO:0016614_oxidoreductase_activity,_acting_on_CH-OH_group_of_donors - GO:0046914_transition_metal_ion_binding - GO:0016616_oxidoreductase_activity,_acting_on_the_CH-OH_group_of_donors,_NAD_or_NADP_as_acceptor - GO:0008270_zinc_ion_binding - GO:0043167_ion_binding - GO:0003824_catalytic_activity - GO:0005488_binding - GO:0051903_S-(hydroxymethyl)glutathione_dehydrogenas…	NODE_107	2060	48	455
xrj.21	Acinetobacter_sp._AJ2199	hypothetical-protein		NODE_108	1839	224	631
xrj.24	Acinetobacter_sp._AJ2199	Mobile-element-protein	GO:0097159_organic_cyclic_compound_binding - GO:0005488_binding - GO:0003676_nucleic_acid_binding - GO:1901363_heterocyclic_compound_binding - GO:0006139_nucleobase-containing_compound_metabolic_process - GO:0044260_cellular_macromolecule_metabolic_process - GO:0044238_primary_metabolic_process - GO:0009987_cellular_process - GO:0006725_cellular_aromatic_compound_metabolic_process - GO:0044237_ce…	NODE_109	1743	570	1004
xrj.79	Acinetobacter_sp._AJ2199	MG(2)-CHELATASE-FAMILY-PROTEIN-/-ComM-related-protein	GO:0003824_catalytic_activity - GO:0051002_ligase_activity,_forming_nitrogen-metal_bonds - GO:0051003_ligase_activity,_forming_nitrogen-metal_bonds,_forming_coordination_complexes - GO:0016874_ligase_activity - GO:0016851_magnesium_chelatase_activity - GO:0000166_nucleotide_binding - GO:0005488_binding - GO:1901363_heterocyclic_compound_binding - GO:1901265_nucleoside_phosphate_binding - GO:00360…	NODE_10	85302	56615	56908
xrj.88	Acinetobacter_sp._AJ2199	hypothetical-protein		NODE_10	85302	66572	66739
xrj.89	Acinetobacter_sp._AJ2199	hypothetical-protein		NODE_10	85302	66723	66854
xrj.111	Acinetobacter_sp._AJ2199	hypothetical-protein		NODE_114	1442	1153	1329
xrj.114	Acinetobacter_sp._AJ2199	Sea24		NODE_115	1409	1261	1380
xrj.116	Acinetobacter_sp._AJ2199	Mobile-element-protein	GO:0097159_organic_cyclic_compound_binding - GO:0005488_binding - GO:0003676_nucleic_acid_binding - GO:0003677_DNA_binding - GO:1901363_heterocyclic_compound_binding - GO:0004803_transposase_activity - GO:0003824_catalytic_activity - GO:0006310_DNA_recombination - GO:0006139_nucleobase-containing_compound_metabolic_process - GO:0006313_transposition,_DNA-mediated - GO:0044260_cellular_macromolecu…	NODE_119	1308	102	368
xrj.147	Acinetobacter_sp._AJ2199	hypothetical-protein	GO:0003824_catalytic_activity - GO:0016740_transferase_activity - GO:0016741_transferase_activity,_transferring_one-carbon_groups - GO:0008168_methyltransferase_activity - GO:0097159_organic_cyclic_compound_binding - GO:0005488_binding - GO:0003676_nucleic_acid_binding - GO:1901363_heterocyclic_compound_binding - GO:0032259_methylation - GO:0008152_metabolic_process - GO:0009451_RNA_modification …	NODE_11	76596	51609	51890
xrj.150	Acinetobacter_sp._AJ2199	hypothetical-protein	GO:0008152_metabolic_process	NODE_11	76596	56097	56792
xrj.151	Acinetobacter_sp._AJ2199	hypothetical-protein	GO:0003824_catalytic_activity - GO:0016740_transferase_activity - GO:0008933_lytic_transglycosylase_activity - GO:0016757_transferase_activity,_transferring_glycosyl_groups - GO:0030203_glycosaminoglycan_metabolic_process - GO:1901135_carbohydrate_derivative_metabolic_process - GO:0000270_peptidoglycan_metabolic_process - GO:0043170_macromolecule_metabolic_process - GO:0071704_organic_substance_m…	NODE_11	76596	56768	58108
xrj.169	Acinetobacter_sp._AJ2199	hypothetical-protein	GO:0009405_pathogenesis - GO:0051704_multi-organism_process	NODE_11	76596	75921	76472
xrj.172	Acinetobacter_sp._AJ2199	Aconitate-hydratase-2-(EC-4.2.1.3)	GO:0016829_lyase_activity - GO:0003824_catalytic_activity - GO:0005488_binding - GO:0051540_metal_cluster_binding - GO:0051536_iron-sulfur_cluster_binding - GO:0051539_4_iron,_4_sulfur_cluster_binding - GO:0016835_carbon-oxygen_lyase_activity - GO:0016836_hydro-lyase_activity - GO:0003861_3-isopropylmalate_dehydratase_activity - GO:0043169_cation_binding - GO:0043167_ion_binding - GO:0046872_meta…	NODE_121	1288	321	587
xrj.184	Acinetobacter_sp._AJ2199	Mobile-element-protein	GO:0004803_transposase_activity - GO:0097159_organic_cyclic_compound_binding - GO:0003824_catalytic_activity - GO:0005488_binding - GO:0003676_nucleic_acid_binding - GO:0003677_DNA_binding - GO:1901363_heterocyclic_compound_binding - GO:0006310_DNA_recombination - GO:0006139_nucleobase-containing_compound_metabolic_process - GO:0006313_transposition,_DNA-mediated - GO:0044260_cellular_macromolecu…	NODE_128	1220	3	713
xrj.265	Acinetobacter_sp._AJ2199	Mobile-element-protein		NODE_136	990	58	909
xrj.266	Acinetobacter_sp._AJ2199	hypothetical-protein		NODE_137	983	225	344
xrj.281	Acinetobacter_sp._AJ2199	Methionine-ABC-transporter-substrate-binding-protein		NODE_13	71067	10792	10926
xrj.288	Acinetobacter_sp._AJ2199	hypothetical-protein		NODE_13	71067	16010	16135
xrj.314	Acinetobacter_sp._AJ2199	fragment-of-transposase		NODE_13	71067	41810	41959
xrj.316	Acinetobacter_sp._AJ2199	hypothetical-protein		NODE_13	71067	42736	42855
xrj.323	Acinetobacter_sp._AJ2199	hypothetical-protein	GO:0008080_N-acetyltransferase_activity - GO:0016740_transferase_activity - GO:0003824_catalytic_activity - GO:0016407_acetyltransferase_activity - GO:0016746_transferase_activity,_transferring_acyl_groups - GO:0016747_transferase_activity,_transferring_acyl_groups_other_than_amino-acyl_groups - GO:0016410_N-acyltransferase_activity - GO:0008152_metabolic_process	NODE_13	71067	47571	47714
xrj.346	Acinetobacter_sp._AJ2199	hypothetical-protein		NODE_140	930	78	197
xrj.348	Acinetobacter_sp._AJ2199	hypothetical-protein		NODE_141	930	78	197
xrj.349	Acinetobacter_sp._AJ2199	Mercuric-ion-reductase-(EC-1.16.1.1)	GO:0005488_binding - GO:0043167_ion_binding - GO:1901363_heterocyclic_compound_binding - GO:1901265_nucleoside_phosphate_binding - GO:0016491_oxidoreductase_activity - GO:0043168_anion_binding - GO:0050662_coenzyme_binding - GO:0050660_flavin_adenine_dinucleotide_binding - GO:0000166_nucleotide_binding - GO:0036094_small_molecule_binding - GO:0003824_catalytic_activity - GO:0048037_cofactor_bindi…	NODE_141	930	297	869
xrj.387	Acinetobacter_sp._AJ2199	hypothetical-protein		NODE_14	71024	31374	31526
xrj.437	Acinetobacter_sp._AJ2199	Type-III-restriction-modification-system-DNA-endonuclease-res-(EC-3.1.21.5)		NODE_150	603	113	307
xrj.438	Acinetobacter_sp._AJ2199	Glutathione-regulated-potassium-efflux-system-protein-KefB		NODE_15	70198	115	297
xrj.470	Acinetobacter_sp._AJ2199	hypothetical-protein		NODE_15	70198	39145	39258
xrj.579	Acinetobacter_sp._AJ2199	Glutathione-S-transferase-(EC-2.5.1.18)	GO:0003824_catalytic_activity - GO:0016740_transferase_activity - GO:0004364_glutathione_transferase_activity - GO:0016765_transferase_activity,_transferring_alkyl_or_aryl_(other_than_methyl)_groups - GO:0008152_metabolic_process	NODE_17	62732	19922	20299
xrj.600	Acinetobacter_sp._AJ2199	Transcriptional-regulator2C-MerR-family	GO:0003700_sequence-specific_DNA_binding_transcription_factor_activity - GO:0097159_organic_cyclic_compound_binding - GO:0000166_nucleotide_binding - GO:0036094_small_molecule_binding - GO:0005488_binding - GO:1901363_heterocyclic_compound_binding - GO:1901265_nucleoside_phosphate_binding - GO:0001071_nucleic_acid_binding_transcription_factor_activity - GO:0003676_nucleic_acid_binding - GO:000367…	NODE_17	62732	44882	45100
xrj.601	Acinetobacter_sp._AJ2199	Transcriptional-regulator2C-MerR-family	GO:0003700_sequence-specific_DNA_binding_transcription_factor_activity - GO:0097159_organic_cyclic_compound_binding - GO:0000166_nucleotide_binding - GO:0036094_small_molecule_binding - GO:0005488_binding - GO:1901363_heterocyclic_compound_binding - GO:1901265_nucleoside_phosphate_binding - GO:0001071_nucleic_acid_binding_transcription_factor_activity - GO:0003676_nucleic_acid_binding - GO:000367…	NODE_17	62732	45128	45403
xrj.624	Acinetobacter_sp._AJ2199	Type-IV-pilus-biogenesis-protein-PilO		NODE_18	62199	2100	2213
xrj.626	Acinetobacter_sp._AJ2199	Type-IV-pilus-biogenesis-protein-PilM	GO:0009987_cellular_process - GO:0044763_single-organism_cellular_process - GO:0051301_cell_division - GO:0044699_single-organism_process	NODE_18	62199	2866	3453
xrj.679	Acinetobacter_sp._AJ2199	Aquaporin-Z	GO:0005215_transporter_activity - GO:0006810_transport - GO:0051179_localization - GO:0051234_establishment_of_localization - GO:0044425_membrane_part - GO:0016021_integral_to_membrane - GO:0016020_membrane - GO:0031224_intrinsic_to_membrane	NODE_18	62199	54350	54628
xrj.737	Acinetobacter_sp._AJ2199	hypothetical-protein		NODE_19	60725	58059	58175
xrj.744	Acinetobacter_sp._AJ2199	hypothetical-protein		NODE_1	286583	6833	6949
xrj.745	Acinetobacter_sp._AJ2199	hypothetical-protein		NODE_1	286583	6981	7550
xrj.757	Acinetobacter_sp._AJ2199	hypothetical-protein		NODE_1	286583	18352	18471
xrj.766	Acinetobacter_sp._AJ2199	Mobile-element-protein	GO:0004803_transposase_activity - GO:0097159_organic_cyclic_compound_binding - GO:0003824_catalytic_activity - GO:0005488_binding - GO:0003676_nucleic_acid_binding - GO:0003677_DNA_binding - GO:1901363_heterocyclic_compound_binding - GO:0006310_DNA_recombination - GO:0006139_nucleobase-containing_compound_metabolic_process - GO:0006313_transposition,_DNA-mediated - GO:0044260_cellular_macromolecu…	NODE_1	286583	27187	27750
xrj.785	Acinetobacter_sp._AJ2199	hypothetical-protein		NODE_1	286583	45066	45179
xrj.924	Acinetobacter_sp._AJ2199	hypothetical-protein		NODE_1	286583	196867	197001
xrj.975	Acinetobacter_sp._AJ2199	hypothetical-protein		NODE_1	286583	254104	254235
xrj.999	Acinetobacter_sp._AJ2199	Mobile-element-protein	GO:0004803_transposase_activity - GO:0097159_organic_cyclic_compound_binding - GO:0003824_catalytic_activity - GO:0005488_binding - GO:0003676_nucleic_acid_binding - GO:0003677_DNA_binding - GO:1901363_heterocyclic_compound_binding - GO:0006310_DNA_recombination - GO:0006139_nucleobase-containing_compound_metabolic_process - GO:0006313_transposition,_DNA-mediated - GO:0044260_cellular_macromolecu…	NODE_1	286583	277841	278026
xrj.1010	Acinetobacter_sp._AJ2199	hypothetical-protein	GO:0097159_organic_cyclic_compound_binding - GO:0005488_binding - GO:0003676_nucleic_acid_binding - GO:1901363_heterocyclic_compound_binding - GO:0004803_transposase_activity - GO:0003824_catalytic_activity - GO:0003677_DNA_binding - GO:0006310_DNA_recombination - GO:0006139_nucleobase-containing_compound_metabolic_process - GO:0006313_transposition,_DNA-mediated - GO:0044260_cellular_macromolecu…	NODE_20	60426	44	199
xrj.1025	Acinetobacter_sp._AJ2199	hypothetical-protein		NODE_20	60426	16947	17078
xrj.1067	Acinetobacter_sp._AJ2199	hypothetical-protein		NODE_21	60024	292	432
xrj.1126	Acinetobacter_sp._AJ2199	Medium-chain-fatty-acid--CoA-ligase-(EC-6.2.1.-)	GO:0003824_catalytic_activity - GO:0016874_ligase_activity - GO:0008152_metabolic_process	NODE_21	60024	59594	59845
xrj.1127	Acinetobacter_sp._AJ2199	hypothetical-protein		NODE_22	58414	468	593
xrj.1169	Acinetobacter_sp._AJ2199	hypothetical-protein		NODE_22	58414	43823	44149
xrj.1170	Acinetobacter_sp._AJ2199	hypothetical-protein		NODE_22	58414	44192	44737
xrj.1175	Acinetobacter_sp._AJ2199	diguanylate-cyclase/phosphodiesterase-(GGDEF-&-EAL-domains)-with-PAS/PAC-sensor(s)	GO:0016829_lyase_activity - GO:0016849_phosphorus-oxygen_lyase_activity - GO:0003824_catalytic_activity - GO:0060089_molecular_transducer_activity - GO:0004871_signal_transducer_activity - GO:0038023_signaling_receptor_activity - GO:0004673_protein_histidine_kinase_activity - GO:0016773_phosphotransferase_activity,_alcohol_group_as_acceptor - GO:0000155_phosphorelay_sensor_kinase_activity - GO:00…	NODE_22	58414	48907	50772
xrj.1197	Acinetobacter_sp._AJ2199	hypothetical-protein		NODE_23	57465	15095	15271
xrj.1250	Acinetobacter_sp._AJ2199	hypothetical-protein		NODE_24	55803	14947	15060
xrj.1343	Acinetobacter_sp._AJ2199	conserved-hypothetical-protein		NODE_26	53374	7	120
xrj.1381	Acinetobacter_sp._AJ2199	hypothetical-protein		NODE_26	53374	40261	40380
xrj.1391	Acinetobacter_sp._AJ2199	hypothetical-protein	GO:0004518_nuclease_activity - GO:0003824_catalytic_activity - GO:0016787_hydrolase_activity - GO:0016788_hydrolase_activity,_acting_on_ester_bonds - GO:0004519_endonuclease_activity - GO:0090305_nucleic_acid_phosphodiester_bond_hydrolysis - GO:0006139_nucleobase-containing_compound_metabolic_process - GO:0044238_primary_metabolic_process - GO:0009987_cellular_process - GO:0006725_cellular_aromat…	NODE_26	53374	51419	52525
xrj.1453	Acinetobacter_sp._AJ2199	hypothetical-protein	GO:0022891_substrate-specific_transmembrane_transporter_activity - GO:0022892_substrate-specific_transporter_activity - GO:0005215_transporter_activity - GO:0008324_cation_transmembrane_transporter_activity - GO:0015075_ion_transmembrane_transporter_activity - GO:0022857_transmembrane_transporter_activity - GO:0006810_transport - GO:0006812_cation_transport - GO:0006811_ion_transport - GO:0009987…	NODE_28	43582	7160	7567
xrj.1501	Acinetobacter_sp._AJ2199	FIG00351689:-hypothetical-protein		NODE_29	43138	12735	12911
xrj.1502	Acinetobacter_sp._AJ2199	FIG00351689:-hypothetical-protein		NODE_29	43138	12924	13142
xrj.1530	Acinetobacter_sp._AJ2199	hypothetical-protein		NODE_29	43138	38152	38283
xrj.1579	Acinetobacter_sp._AJ2199	D-serine-dehydratase-transcriptional-activator	GO:0003700_sequence-specific_DNA_binding_transcription_factor_activity - GO:0097159_organic_cyclic_compound_binding - GO:0005488_binding - GO:0003676_nucleic_acid_binding - GO:0003677_DNA_binding - GO:1901363_heterocyclic_compound_binding - GO:0001071_nucleic_acid_binding_transcription_factor_activity - GO:0044249_cellular_biosynthetic_process - GO:0034641_cellular_nitrogen_compound_metabolic_pro…	NODE_2	198123	45474	45668
xrj.1580	Acinetobacter_sp._AJ2199	D-serine-dehydratase-transcriptional-activator	GO:0003700_sequence-specific_DNA_binding_transcription_factor_activity - GO:0097159_organic_cyclic_compound_binding - GO:0005488_binding - GO:0003676_nucleic_acid_binding - GO:0003677_DNA_binding - GO:1901363_heterocyclic_compound_binding - GO:0001071_nucleic_acid_binding_transcription_factor_activity - GO:0044249_cellular_biosynthetic_process - GO:0034641_cellular_nitrogen_compound_metabolic_pro…	NODE_2	198123	45713	46270
xrj.1610	Acinetobacter_sp._AJ2199	hypothetical-protein		NODE_2	198123	75347	75517
xrj.1723	Acinetobacter_sp._AJ2199	hypothetical-protein	GO:0097159_organic_cyclic_compound_binding - GO:0005488_binding - GO:0003676_nucleic_acid_binding - GO:1901363_heterocyclic_compound_binding - GO:0004803_transposase_activity - GO:0003824_catalytic_activity - GO:0003677_DNA_binding - GO:0006310_DNA_recombination - GO:0006139_nucleobase-containing_compound_metabolic_process - GO:0006313_transposition,_DNA-mediated - GO:0044260_cellular_macromolecu…	NODE_30	38850	44	199
xrj.1775	Acinetobacter_sp._AJ2199	hypothetical-protein		NODE_31	34286	6991	7113
xrj.1807	Acinetobacter_sp._AJ2199	Uncharacterized-protein-ImpC		NODE_31	34286	33660	34181
xrj.1809	Acinetobacter_sp._AJ2199	hypothetical-protein	GO:0016021_integral_to_membrane - GO:0016020_membrane - GO:0044464_cell_part - GO:0005623_cell - GO:0071944_cell_periphery - GO:0005886_plasma_membrane - GO:0044425_membrane_part - GO:0031224_intrinsic_to_membrane	NODE_32	33954	297	494
xrj.1810	Acinetobacter_sp._AJ2199	hypothetical-protein	GO:0035639_purine_ribonucleoside_triphosphate_binding - GO:0005488_binding - GO:0043167_ion_binding - GO:1901363_heterocyclic_compound_binding - GO:1901265_nucleoside_phosphate_binding - GO:0001882_nucleoside_binding - GO:0043168_anion_binding - GO:0000166_nucleotide_binding - GO:0001883_purine_nucleoside_binding - GO:0032549_ribonucleoside_binding - GO:0017076_purine_nucleotide_binding - GO:0005…	NODE_32	33954	531	1025
xrj.1855	Acinetobacter_sp._AJ2199	FIG00349953:-hypothetical-protein	GO:0097159_organic_cyclic_compound_binding - GO:0008135_translation_factor_activity,_nucleic_acid_binding - GO:0003723_RNA_binding - GO:0003676_nucleic_acid_binding - GO:0003746_translation_elongation_factor_activity - GO:1901363_heterocyclic_compound_binding - GO:0005488_binding - GO:0071704_organic_substance_metabolic_process - GO:0044238_primary_metabolic_process - GO:0034645_cellular_macromol…	NODE_33	33886	19449	19577
xrj.1902	Acinetobacter_sp._AJ2199	putative-Cytochrome-bd22C-subunit-I	GO:0003824_catalytic_activity - GO:0016491_oxidoreductase_activity - GO:0008152_metabolic_process - GO:0044710_single-organism_metabolic_process - GO:0055114_oxidation-reduction_process - GO:0016020_membrane	NODE_35	30966	9422	9823
xrj.1907	Acinetobacter_sp._AJ2199	hypothetical-protein	GO:0016265_death - GO:0019835_cytolysis - GO:0009617_response_to_bacterium - GO:0009607_response_to_biotic_stimulus - GO:0050896_response_to_stimulus - GO:0009987_cellular_process - GO:0006952_defense_response - GO:0006950_response_to_stress - GO:0044763_single-organism_cellular_process - GO:0042742_defense_response_to_bacterium - GO:0050829_defense_response_to_Gram-negative_bacterium - GO:000821…	NODE_35	30966	17608	17766
xrj.1911	Acinetobacter_sp._AJ2199	Mobile-element-protein	GO:0004803_transposase_activity - GO:0097159_organic_cyclic_compound_binding - GO:0003824_catalytic_activity - GO:0005488_binding - GO:0003676_nucleic_acid_binding - GO:0003677_DNA_binding - GO:1901363_heterocyclic_compound_binding - GO:0006310_DNA_recombination - GO:0006139_nucleobase-containing_compound_metabolic_process - GO:0006313_transposition,_DNA-mediated - GO:0044260_cellular_macromolecu…	NODE_35	30966	21336	21827
xrj.1934	Acinetobacter_sp._AJ2199	hypothetical-protein		NODE_36	30619	12111	12527
xrj.1935	Acinetobacter_sp._AJ2199	hypothetical-protein		NODE_36	30619	12548	12790
xrj.1947	Acinetobacter_sp._AJ2199	hypothetical-protein	GO:0003824_catalytic_activity - GO:0016491_oxidoreductase_activity - GO:0016209_antioxidant_activity - GO:0016853_isomerase_activity - GO:0055114_oxidation-reduction_process - GO:0044710_single-organism_metabolic_process - GO:0008152_metabolic_process	NODE_36	30619	23765	23887
xrj.1948	Acinetobacter_sp._AJ2199	hypothetical-protein		NODE_36	30619	24185	24364
xrj.1951	Acinetobacter_sp._AJ2199	hypothetical-protein	GO:0006810_transport - GO:0009987_cellular_process - GO:0055085_transmembrane_transport - GO:0044765_single-organism_transport - GO:0044763_single-organism_cellular_process - GO:0051234_establishment_of_localization - GO:0051179_localization - GO:0044699_single-organism_process - GO:0016020_membrane	NODE_36	30619	26019	26186
xrj.1956	Acinetobacter_sp._AJ2199	hypothetical-protein	GO:0043169_cation_binding - GO:0046914_transition_metal_ion_binding - GO:0097159_organic_cyclic_compound_binding - GO:0043167_ion_binding - GO:0003824_catalytic_activity - GO:0016740_transferase_activity - GO:0016741_transferase_activity,_transferring_one-carbon_groups - GO:0008270_zinc_ion_binding - GO:0003676_nucleic_acid_binding - GO:0003677_DNA_binding - GO:0008168_methyltransferase_activity …	NODE_36	30619	30370	30489
xrj.1985	Acinetobacter_sp._AJ2199	hypothetical-protein	GO:0097159_organic_cyclic_compound_binding - GO:0005488_binding - GO:0003676_nucleic_acid_binding - GO:1901363_heterocyclic_compound_binding - GO:0004803_transposase_activity - GO:0003824_catalytic_activity - GO:0003677_DNA_binding - GO:0006310_DNA_recombination - GO:0006139_nucleobase-containing_compound_metabolic_process - GO:0006313_transposition,_DNA-mediated - GO:0044260_cellular_macromolecu…	NODE_38	28219	44	199
xrj.2129	Acinetobacter_sp._AJ2199	hypothetical-protein		NODE_3	196267	83380	83583
xrj.2130	Acinetobacter_sp._AJ2199	hypothetical-protein		NODE_3	196267	83734	83859
xrj.2186	Acinetobacter_sp._AJ2199	RNA-binding-protein-Hfq-/-domain-of-unknown-function	GO:0097159_organic_cyclic_compound_binding - GO:1901363_heterocyclic_compound_binding - GO:0003723_RNA_binding - GO:0003676_nucleic_acid_binding - GO:0005488_binding - GO:2001141_regulation_of_RNA_biosynthetic_process - GO:0080090_regulation_of_primary_metabolic_process - GO:0019222_regulation_of_metabolic_process - GO:0019219_regulation_of_nucleobase-containing_compound_metabolic_process - GO:00…	NODE_3	196267	136351	136869
xrj.2215	Acinetobacter_sp._AJ2199	hypothetical-protein		NODE_3	196267	168363	168479
xrj.2240	Acinetobacter_sp._AJ2199	hypothetical-protein		NODE_3	196267	190082	190255
xrj.2243	Acinetobacter_sp._AJ2199	hypothetical-protein		NODE_3	196267	193510	193632
xrj.2247	Acinetobacter_sp._AJ2199	hypothetical-protein		NODE_40	26376	185	334
xrj.2250	Acinetobacter_sp._AJ2199	hypothetical-protein		NODE_40	26376	4040	4162
xrj.2258	Acinetobacter_sp._AJ2199	hypothetical-protein		NODE_40	26376	12863	12982
xrj.2268	Acinetobacter_sp._AJ2199	Mobile-element-protein	GO:0004803_transposase_activity - GO:0097159_organic_cyclic_compound_binding - GO:0003824_catalytic_activity - GO:0005488_binding - GO:0003676_nucleic_acid_binding - GO:0003677_DNA_binding - GO:1901363_heterocyclic_compound_binding - GO:0006310_DNA_recombination - GO:0006139_nucleobase-containing_compound_metabolic_process - GO:0006313_transposition,_DNA-mediated - GO:0044260_cellular_macromolecu…	NODE_40	26376	22853	23263
xrj.2269	Acinetobacter_sp._AJ2199	Hemolysin-type-calcium-binding-region	GO:0003824_catalytic_activity - GO:0008233_peptidase_activity - GO:0016787_hydrolase_activity - GO:0044238_primary_metabolic_process - GO:0019538_protein_metabolic_process - GO:0043170_macromolecule_metabolic_process - GO:0071704_organic_substance_metabolic_process - GO:0008152_metabolic_process - GO:0006508_proteolysis	NODE_40	26376	23591	26278
xrj.2319	Acinetobacter_sp._AJ2199	hypothetical-protein	GO:0097159_organic_cyclic_compound_binding - GO:0005488_binding - GO:0003676_nucleic_acid_binding - GO:1901363_heterocyclic_compound_binding - GO:0004803_transposase_activity - GO:0003824_catalytic_activity - GO:0003677_DNA_binding - GO:0006310_DNA_recombination - GO:0006139_nucleobase-containing_compound_metabolic_process - GO:0006313_transposition,_DNA-mediated - GO:0044260_cellular_macromolecu…	NODE_43	24006	44	199
xrj.2343	Acinetobacter_sp._AJ2199	Mobile-element-protein	GO:0097159_organic_cyclic_compound_binding - GO:1901363_heterocyclic_compound_binding - GO:0005488_binding - GO:0003676_nucleic_acid_binding - GO:0003677_DNA_binding - GO:0006310_DNA_recombination - GO:0006139_nucleobase-containing_compound_metabolic_process - GO:0044260_cellular_macromolecule_metabolic_process - GO:0044238_primary_metabolic_process - GO:0009987_cellular_process - GO:0006725_cell…	NODE_44	23512	3064	3354
xrj.2344	Acinetobacter_sp._AJ2199	hypothetical-protein		NODE_44	23512	3452	4324
xrj.2346	Acinetobacter_sp._AJ2199	hypothetical-protein		NODE_44	23512	5379	6254
xrj.2348	Acinetobacter_sp._AJ2199	hypothetical-protein	GO:0006950_response_to_stress - GO:0050896_response_to_stimulus	NODE_44	23512	7405	7581
xrj.2352	Acinetobacter_sp._AJ2199	hypothetical-protein		NODE_44	23512	9913	10200
xrj.2362	Acinetobacter_sp._AJ2199	hypothetical-protein	GO:0009405_pathogenesis - GO:0051704_multi-organism_process	NODE_44	23512	23155	23385
xrj.2371	Acinetobacter_sp._AJ2199	hypothetical-protein		NODE_45	23131	12723	12926
xrj.2377	Acinetobacter_sp._AJ2199	Malonyl-CoA-acyl-carrier-protein-transacylase-(EC-2.3.1.39)	GO:0003824_catalytic_activity - GO:0016740_transferase_activity - GO:0016417_S-acyltransferase_activity - GO:0016420_malonyltransferase_activity - GO:0004312_fatty_acid_synthase_activity - GO:0016746_transferase_activity,_transferring_acyl_groups - GO:0016747_transferase_activity,_transferring_acyl_groups_other_than_amino-acyl_groups - GO:0004314_[acyl-carrier-protein]_S-malonyltransferase_activi…	NODE_45	23131	17428	17874
xrj.2378	Acinetobacter_sp._AJ2199	hypothetical-protein		NODE_45	23131	18156	18275
xrj.2379	Acinetobacter_sp._AJ2199	Mobile-element-protein	GO:0003676_nucleic_acid_binding - GO:0097159_organic_cyclic_compound_binding - GO:0005488_binding - GO:1901363_heterocyclic_compound_binding - GO:0003677_DNA_binding - GO:0071704_organic_substance_metabolic_process - GO:0006139_nucleobase-containing_compound_metabolic_process - GO:0044260_cellular_macromolecule_metabolic_process - GO:0044238_primary_metabolic_process - GO:0009987_cellular_process…	NODE_45	23131	18272	18667
xrj.2383	Acinetobacter_sp._AJ2199	conserved-hypothetical-protein		NODE_46	20654	7	120
xrj.2406	Acinetobacter_sp._AJ2199	hypothetical-protein	GO:0097159_organic_cyclic_compound_binding - GO:0005488_binding - GO:0003676_nucleic_acid_binding - GO:1901363_heterocyclic_compound_binding - GO:0004803_transposase_activity - GO:0003824_catalytic_activity - GO:0003677_DNA_binding - GO:0006310_DNA_recombination - GO:0006139_nucleobase-containing_compound_metabolic_process - GO:0006313_transposition,_DNA-mediated - GO:0044260_cellular_macromolecu…	NODE_47	20524	44	199
xrj.2433	Acinetobacter_sp._AJ2199	hypothetical-protein		NODE_47	20524	20214	20360
xrj.2437	Acinetobacter_sp._AJ2199	hypothetical-protein		NODE_48	20109	2450	2938
xrj.2455	Acinetobacter_sp._AJ2199	hypothetical-protein		NODE_48	20109	11908	12777
xrj.2463	Acinetobacter_sp._AJ2199	hypothetical-protein		NODE_48	20109	15787	15993
xrj.2467	Acinetobacter_sp._AJ2199	hypothetical-protein		NODE_48	20109	19759	20025
xrj.2530	Acinetobacter_sp._AJ2199	hypothetical-protein	GO:0043169_cation_binding - GO:0046914_transition_metal_ion_binding - GO:0043167_ion_binding - GO:0003824_catalytic_activity - GO:0005488_binding - GO:0046872_metal_ion_binding - GO:0016491_oxidoreductase_activity - GO:0044710_single-organism_metabolic_process - GO:0055114_oxidation-reduction_process - GO:0008152_metabolic_process	NODE_4	187441	37860	38183
xrj.2531	Acinetobacter_sp._AJ2199	hypothetical-protein		NODE_4	187441	38185	38430
xrj.2543	Acinetobacter_sp._AJ2199	hypothetical-protein		NODE_4	187441	44237	44353
xrj.2548	Acinetobacter_sp._AJ2199	hypothetical-protein		NODE_4	187441	45814	46425
xrj.2571	Acinetobacter_sp._AJ2199	hypothetical-protein	GO:0008080_N-acetyltransferase_activity - GO:0016740_transferase_activity - GO:0003824_catalytic_activity - GO:0016407_acetyltransferase_activity - GO:0016746_transferase_activity,_transferring_acyl_groups - GO:0016747_transferase_activity,_transferring_acyl_groups_other_than_amino-acyl_groups - GO:0016410_N-acyltransferase_activity - GO:0008152_metabolic_process	NODE_4	187441	62047	62295
xrj.2574	Acinetobacter_sp._AJ2199	hypothetical-protein		NODE_4	187441	66345	66491
xrj.2582	Acinetobacter_sp._AJ2199	Phage-tail-fiber-protein	GO:0016787_hydrolase_activity - GO:0003824_catalytic_activity - GO:0005488_binding - GO:0016798_hydrolase_activity,_acting_on_glycosyl_bonds - GO:0030246_carbohydrate_binding - GO:0004553_hydrolase_activity,_hydrolyzing_O-glycosyl_compounds - GO:0008152_metabolic_process - GO:0044238_primary_metabolic_process - GO:0071704_organic_substance_metabolic_process	NODE_4	187441	71648	72700
xrj.2583	Acinetobacter_sp._AJ2199	Phage-tail-fiber-protein	GO:0016787_hydrolase_activity - GO:0003824_catalytic_activity - GO:0005488_binding - GO:0016798_hydrolase_activity,_acting_on_glycosyl_bonds - GO:0030246_carbohydrate_binding - GO:0004553_hydrolase_activity,_hydrolyzing_O-glycosyl_compounds - GO:0008152_metabolic_process - GO:0044238_primary_metabolic_process - GO:0071704_organic_substance_metabolic_process	NODE_4	187441	72910	77748
xrj.2584	Acinetobacter_sp._AJ2199	hypothetical-protein		NODE_4	187441	78094	78933
xrj.2585	Acinetobacter_sp._AJ2199	hypothetical-protein	GO:0005488_binding - GO:0046812_host_cell_surface_binding - GO:0016021_integral_to_membrane - GO:0016020_membrane - GO:0044425_membrane_part - GO:0031224_intrinsic_to_membrane - GO:0005618_cell_wall - GO:0044459_plasma_membrane_part - GO:0044464_cell_part - GO:0005623_cell - GO:0030312_external_encapsulating_structure - GO:0071944_cell_periphery - GO:0005887_integral_to_plasma_membrane - GO:00058…	NODE_4	187441	79117	79371
xrj.2657	Acinetobacter_sp._AJ2199	hypothetical-protein		NODE_4	187441	153131	153244
xrj.2674	Acinetobacter_sp._AJ2199	hypothetical-protein	GO:0071704_organic_substance_metabolic_process - GO:0071554_cell_wall_organization_or_biogenesis - GO:0044260_cellular_macromolecule_metabolic_process - GO:0016998_cell_wall_macromolecule_catabolic_process - GO:0009987_cellular_process - GO:0044237_cellular_metabolic_process - GO:0043170_macromolecule_metabolic_process - GO:0044248_cellular_catabolic_process - GO:0044036_cell_wall_macromolecule_m…	NODE_4	187441	178644	178772
xrj.2716	Acinetobacter_sp._AJ2199	hypothetical-protein		NODE_52	16527	2131	2304
xrj.2721	Acinetobacter_sp._AJ2199	FIG00350466:-hypothetical-protein	GO:0003824_catalytic_activity - GO:0016787_hydrolase_activity - GO:0008152_metabolic_process	NODE_52	16527	5378	5953
xrj.2734	Acinetobacter_sp._AJ2199	Flagellar-hook-length-control-protein-FliK	GO:0040007_growth - GO:0005581_collagen - GO:0005578_proteinaceous_extracellular_matrix - GO:0031012_extracellular_matrix - GO:0005576_extracellular_region - GO:0044420_extracellular_matrix_part - GO:0044421_extracellular_region_part	NODE_53	15274	6707	14173
xrj.2735	Acinetobacter_sp._AJ2199	Medium-chain-fatty-acid--CoA-ligase-(EC-6.2.1.-)	GO:0003824_catalytic_activity - GO:0016874_ligase_activity - GO:0016877_ligase_activity,_forming_carbon-sulfur_bonds - GO:0015645_fatty_acid_ligase_activity - GO:0004467_long-chain_fatty_acid-CoA_ligase_activity - GO:0008152_metabolic_process - GO:0001676_long-chain_fatty_acid_metabolic_process - GO:0006631_fatty_acid_metabolic_process - GO:0019752_carboxylic_acid_metabolic_process - GO:0044281_s…	NODE_54	14590	93	389
xrj.2760	Acinetobacter_sp._AJ2199	hypothetical-protein	GO:0003824_catalytic_activity - GO:0016787_hydrolase_activity - GO:0008152_metabolic_process	NODE_55	13827	12817	13737
xrj.2761	Acinetobacter_sp._AJ2199	hypothetical-protein		NODE_56	13474	114	242
xrj.2771	Acinetobacter_sp._AJ2199	hypothetical-protein		NODE_56	13474	12767	12889
xrj.2773	Acinetobacter_sp._AJ2199	Uncharacterized-protein-ImpC		NODE_57	12853	145	1113
xrj.2786	Acinetobacter_sp._AJ2199	hypothetical-protein		NODE_58	12833	2318	2479
xrj.2787	Acinetobacter_sp._AJ2199	hypothetical-protein		NODE_58	12833	2479	2745
xrj.2797	Acinetobacter_sp._AJ2199	hypothetical-protein		NODE_58	12833	10765	10983
xrj.2816	Acinetobacter_sp._AJ2199	hypothetical-protein	GO:0003676_nucleic_acid_binding - GO:0097159_organic_cyclic_compound_binding - GO:0043565_sequence-specific_DNA_binding - GO:0005488_binding - GO:0003677_DNA_binding - GO:1901363_heterocyclic_compound_binding - GO:0016787_hydrolase_activity - GO:0060089_molecular_transducer_activity - GO:0008081_phosphoric_diester_hydrolase_activity - GO:0043169_cation_binding - GO:0016788_hydrolase_activity,_act…	NODE_5	157530	2252	2425
xrj.2817	Acinetobacter_sp._AJ2199	hypothetical-protein	GO:0043169_cation_binding - GO:0043167_ion_binding - GO:0005488_binding - GO:0046872_metal_ion_binding - GO:0005509_calcium_ion_binding - GO:0003824_catalytic_activity - GO:0008152_metabolic_process	NODE_5	157530	2542	2814
xrj.2819	Acinetobacter_sp._AJ2199	hypothetical-protein		NODE_5	157530	3306	3461
xrj.2823	Acinetobacter_sp._AJ2199	hypothetical-protein	GO:0031975_envelope - GO:0016021_integral_to_membrane - GO:0016020_membrane - GO:0044464_cell_part - GO:0019867_outer_membrane - GO:0005623_cell - GO:0030312_external_encapsulating_structure - GO:0071944_cell_periphery - GO:0030313_cell_envelope - GO:0005886_plasma_membrane - GO:0044425_membrane_part - GO:0009279_cell_outer_membrane - GO:0044462_external_encapsulating_structure_part - GO:0031224_…	NODE_5	157530	6402	6638
xrj.2866	Acinetobacter_sp._AJ2199	hypothetical-protein		NODE_5	157530	50283	50567
xrj.2907	Acinetobacter_sp._AJ2199	Glutathione-S-transferase-(EC-2.5.1.18)	GO:0016740_transferase_activity - GO:0003824_catalytic_activity - GO:0004364_glutathione_transferase_activity - GO:0016765_transferase_activity,_transferring_alkyl_or_aryl_(other_than_methyl)_groups - GO:0008152_metabolic_process	NODE_5	157530	92516	92659
xrj.2908	Acinetobacter_sp._AJ2199	Glutathione-S-transferase-(EC-2.5.1.18)	GO:0016740_transferase_activity - GO:0003824_catalytic_activity - GO:0004364_glutathione_transferase_activity - GO:0016765_transferase_activity,_transferring_alkyl_or_aryl_(other_than_methyl)_groups - GO:0008152_metabolic_process	NODE_5	157530	92729	92848
xrj.2922	Acinetobacter_sp._AJ2199	hypothetical-protein		NODE_5	157530	104844	104999
xrj.2963	Acinetobacter_sp._AJ2199	hypothetical-protein		NODE_5	157530	154854	154973
xrj.2965	Acinetobacter_sp._AJ2199	Putative-diadenosine-tetraphosphate-(Ap4A)-hydrolase	GO:0003824_catalytic_activity - GO:0016787_hydrolase_activity - GO:0016740_transferase_activity - GO:0016772_transferase_activity,_transferring_phosphorus-containing_groups - GO:0016301_kinase_activity - GO:0008152_metabolic_process - GO:0016310_phosphorylation - GO:0009987_cellular_process - GO:0044237_cellular_metabolic_process - GO:0006796_phosphate-containing_compound_metabolic_process - GO:0…	NODE_5	157530	157114	157386
xrj.2977	Acinetobacter_sp._AJ2199	Retron-type-RNA-directed-DNA-polymerase-(EC-2.7.7.49)	GO:0016779_nucleotidyltransferase_activity - GO:0016772_transferase_activity,_transferring_phosphorus-containing_groups - GO:0034061_DNA_polymerase_activity - GO:0003824_catalytic_activity - GO:0016740_transferase_activity - GO:0003723_RNA_binding - GO:0003676_nucleic_acid_binding - GO:0097159_organic_cyclic_compound_binding - GO:0003964_RNA-directed_DNA_polymerase_activity - GO:1901363_heterocyc…	NODE_61	12414	304	879
xrj.2987	Acinetobacter_sp._AJ2199	hypothetical-protein		NODE_61	12414	9512	9712
xrj.2988	Acinetobacter_sp._AJ2199	hypothetical-protein	GO:0038023_signaling_receptor_activity - GO:0035639_purine_ribonucleoside_triphosphate_binding - GO:0060089_molecular_transducer_activity - GO:0005488_binding - GO:0004871_signal_transducer_activity - GO:0043167_ion_binding - GO:1901363_heterocyclic_compound_binding - GO:0001883_purine_nucleoside_binding - GO:0001882_nucleoside_binding - GO:0043168_anion_binding - GO:0000166_nucleotide_binding - …	NODE_61	12414	9709	10620
xrj.2989	Acinetobacter_sp._AJ2199	hypothetical-protein		NODE_61	12414	10645	11097
xrj.2990	Acinetobacter_sp._AJ2199	hypothetical-protein		NODE_61	12414	11894	12163
xrj.2991	Acinetobacter_sp._AJ2199	conserved-hypothetical-protein		NODE_62	12302	7	120
xrj.2992	Acinetobacter_sp._AJ2199	hypothetical-protein		NODE_62	12302	111	236
xrj.2996	Acinetobacter_sp._AJ2199	hypothetical-protein		NODE_62	12302	3748	3861
xrj.3002	Acinetobacter_sp._AJ2199	hypothetical-protein		NODE_62	12302	8288	8428
xrj.3003	Acinetobacter_sp._AJ2199	hypothetical-protein	GO:0003824_catalytic_activity - GO:0016491_oxidoreductase_activity - GO:0044710_single-organism_metabolic_process - GO:0055114_oxidation-reduction_process - GO:0008152_metabolic_process	NODE_62	12302	8738	8863
xrj.3007	Acinetobacter_sp._AJ2199	Mobile-element-protein	GO:0003676_nucleic_acid_binding - GO:0005488_binding - GO:1901363_heterocyclic_compound_binding - GO:0097159_organic_cyclic_compound_binding - GO:0003677_DNA_binding - GO:0009987_cellular_process - GO:0090304_nucleic_acid_metabolic_process - GO:0034641_cellular_nitrogen_compound_metabolic_process - GO:0006807_nitrogen_compound_metabolic_process - GO:0006139_nucleobase-containing_compound_metaboli…	NODE_62	12302	11272	12072
xrj.3017	Acinetobacter_sp._AJ2199	hypothetical-protein		NODE_63	11973	11320	11454
xrj.3047	Acinetobacter_sp._AJ2199	hypothetical-protein		NODE_66	11210	291	428
xrj.3048	Acinetobacter_sp._AJ2199	hypothetical-protein		NODE_66	11210	575	856
xrj.3057	Acinetobacter_sp._AJ2199	Mobile-element-protein		NODE_67	10866	204	3224
xrj.3058	Acinetobacter_sp._AJ2199	hypothetical-protein		NODE_67	10866	3286	3951
xrj.3069	Acinetobacter_sp._AJ2199	hypothetical-protein		NODE_68	10794	2270	2395
xrj.3075	Acinetobacter_sp._AJ2199	hypothetical-protein	GO:0038023_signaling_receptor_activity - GO:0035639_purine_ribonucleoside_triphosphate_binding - GO:0060089_molecular_transducer_activity - GO:0005488_binding - GO:0004871_signal_transducer_activity - GO:0043167_ion_binding - GO:1901363_heterocyclic_compound_binding - GO:0001883_purine_nucleoside_binding - GO:0001882_nucleoside_binding - GO:0043168_anion_binding - GO:0000166_nucleotide_binding - …	NODE_69	10761	638	1000
xrj.3080	Acinetobacter_sp._AJ2199	hypothetical-protein		NODE_69	10761	4235	4375
xrj.3119	Acinetobacter_sp._AJ2199	Membrane-protein-of-EXOQ-family2C-involved-in-exopolysaccharide-production	GO:0003824_catalytic_activity - GO:0016874_ligase_activity - GO:0016772_transferase_activity,_transferring_phosphorus-containing_groups - GO:0016740_transferase_activity - GO:0008152_metabolic_process - GO:0071704_organic_substance_metabolic_process - GO:0009987_cellular_process - GO:0044237_cellular_metabolic_process - GO:0044249_cellular_biosynthetic_process - GO:0034645_cellular_macromolecule_…	NODE_6	148914	32716	33933
xrj.3243	Acinetobacter_sp._AJ2199	hypothetical-protein		NODE_71	9525	703	816
xrj.3245	Acinetobacter_sp._AJ2199	hypothetical-protein		NODE_71	9525	1907	2020
xrj.3246	Acinetobacter_sp._AJ2199	hypothetical-protein		NODE_71	9525	2135	2263
xrj.3247	Acinetobacter_sp._AJ2199	hypothetical-protein		NODE_71	9525	2431	2826
xrj.3254	Acinetobacter_sp._AJ2199	hypothetical-protein	GO:0097159_organic_cyclic_compound_binding - GO:0005488_binding - GO:0003676_nucleic_acid_binding - GO:1901363_heterocyclic_compound_binding - GO:0004803_transposase_activity - GO:0003824_catalytic_activity - GO:0003677_DNA_binding - GO:0006310_DNA_recombination - GO:0006139_nucleobase-containing_compound_metabolic_process - GO:0006313_transposition,_DNA-mediated - GO:0044260_cellular_macromolecu…	NODE_71	9525	9327	9482
xrj.3255	Acinetobacter_sp._AJ2199	Mobile-element-protein	GO:0004803_transposase_activity - GO:0097159_organic_cyclic_compound_binding - GO:0003824_catalytic_activity - GO:0005488_binding - GO:0003676_nucleic_acid_binding - GO:0003677_DNA_binding - GO:1901363_heterocyclic_compound_binding - GO:0006310_DNA_recombination - GO:0006139_nucleobase-containing_compound_metabolic_process - GO:0006313_transposition,_DNA-mediated - GO:0044260_cellular_macromolecu…	NODE_72	9511	85	279
xrj.3256	Acinetobacter_sp._AJ2199	Mobile-element-protein	GO:0004803_transposase_activity - GO:0097159_organic_cyclic_compound_binding - GO:0003824_catalytic_activity - GO:0005488_binding - GO:0003676_nucleic_acid_binding - GO:0003677_DNA_binding - GO:1901363_heterocyclic_compound_binding - GO:0006310_DNA_recombination - GO:0006139_nucleobase-containing_compound_metabolic_process - GO:0006313_transposition,_DNA-mediated - GO:0044260_cellular_macromolecu…	NODE_72	9511	261	395
xrj.3257	Acinetobacter_sp._AJ2199	Mobile-element-protein	GO:0004803_transposase_activity - GO:0097159_organic_cyclic_compound_binding - GO:0003824_catalytic_activity - GO:0005488_binding - GO:0003676_nucleic_acid_binding - GO:0003677_DNA_binding - GO:1901363_heterocyclic_compound_binding - GO:0006310_DNA_recombination - GO:0006139_nucleobase-containing_compound_metabolic_process - GO:0006313_transposition,_DNA-mediated - GO:0044260_cellular_macromolecu…	NODE_72	9511	426	836
xrj.3266	Acinetobacter_sp._AJ2199	S-(hydroxymethyl)glutathione-dehydrogenase-(EC-1.1.1.284)	GO:0043169_cation_binding - GO:0016614_oxidoreductase_activity,_acting_on_CH-OH_group_of_donors - GO:0046914_transition_metal_ion_binding - GO:0016616_oxidoreductase_activity,_acting_on_the_CH-OH_group_of_donors,_NAD_or_NADP_as_acceptor - GO:0008270_zinc_ion_binding - GO:0043167_ion_binding - GO:0003824_catalytic_activity - GO:0005488_binding - GO:0051903_S-(hydroxymethyl)glutathione_dehydrogenas…	NODE_73	9125	48	455
xrj.3278	Acinetobacter_sp._AJ2199	hypothetical-protein	GO:0003824_catalytic_activity - GO:0016903_oxidoreductase_activity,_acting_on_the_aldehyde_or_oxo_group_of_donors - GO:0016620_oxidoreductase_activity,_acting_on_the_aldehyde_or_oxo_group_of_donors,_NAD_or_NADP_as_acceptor - GO:0016491_oxidoreductase_activity - GO:0004029_aldehyde_dehydrogenase_(NAD)_activity - GO:0044710_single-organism_metabolic_process - GO:0055114_oxidation-reduction_process …	NODE_74	8894	1350	1766
xrj.3279	Acinetobacter_sp._AJ2199	hypothetical-protein		NODE_74	8894	1895	2032
xrj.3314	Acinetobacter_sp._AJ2199	Myosin-heavy-chain		NODE_78	7097	161	1390
xrj.3315	Acinetobacter_sp._AJ2199	VapC-toxin-protein	GO:0016787_hydrolase_activity - GO:0004540_ribonuclease_activity - GO:0004518_nuclease_activity - GO:0016788_hydrolase_activity,_acting_on_ester_bonds - GO:0003824_catalytic_activity - GO:0046872_metal_ion_binding - GO:0043169_cation_binding - GO:0043167_ion_binding - GO:0005488_binding - GO:0000287_magnesium_ion_binding - GO:0090305_nucleic_acid_phosphodiester_bond_hydrolysis - GO:0006139_nucleo…	NODE_78	7097	1496	1906
xrj.3316	Acinetobacter_sp._AJ2199	hypothetical-protein		NODE_78	7097	1906	2145
xrj.3341	Acinetobacter_sp._AJ2199	hypothetical-protein		NODE_7	143315	14266	14400
xrj.3395	Acinetobacter_sp._AJ2199	hypothetical-protein		NODE_7	143315	78000	78164
xrj.3441	Acinetobacter_sp._AJ2199	conserved-hypothetical-protein-putative-exported-protein	GO:0071944_cell_periphery - GO:0016020_membrane - GO:0044464_cell_part - GO:0005623_cell - GO:0005886_plasma_membrane	NODE_7	143315	120223	120477
xrj.3473	Acinetobacter_sp._AJ2199	hypothetical-protein		NODE_81	6290	5048	5734
xrj.3474	Acinetobacter_sp._AJ2199	hypothetical-protein	GO:0019012_virion - GO:0019028_viral_capsid - GO:0044423_virion_part	NODE_81	6290	5734	5916
xrj.3475	Acinetobacter_sp._AJ2199	hypothetical-protein		NODE_82	6076	225	344
xrj.3480	Acinetobacter_sp._AJ2199	hypothetical-protein	GO:0016787_hydrolase_activity - GO:0016818_hydrolase_activity,_acting_on_acid_anhydrides,_in_phosphorus-containing_anhydrides - GO:0016462_pyrophosphatase_activity - GO:0097159_organic_cyclic_compound_binding - GO:0017111_nucleoside-triphosphatase_activity - GO:0016817_hydrolase_activity,_acting_on_acid_anhydrides - GO:0000166_nucleotide_binding - GO:0036094_small_molecule_binding - GO:0003824_ca…	NODE_83	5723	355	516
xrj.3483	Acinetobacter_sp._AJ2199	putative-mobilization-mobB-protein	GO:0016787_hydrolase_activity - GO:0016818_hydrolase_activity,_acting_on_acid_anhydrides,_in_phosphorus-containing_anhydrides - GO:0016462_pyrophosphatase_activity - GO:0097159_organic_cyclic_compound_binding - GO:0017111_nucleoside-triphosphatase_activity - GO:0016817_hydrolase_activity,_acting_on_acid_anhydrides - GO:0000166_nucleotide_binding - GO:0036094_small_molecule_binding - GO:0003824_ca…	NODE_83	5723	3507	5231
xrj.3484	Acinetobacter_sp._AJ2199	hypothetical-protein		NODE_83	5723	5235	5633
xrj.3490	Acinetobacter_sp._AJ2199	Transposase	GO:0097159_organic_cyclic_compound_binding - GO:0005488_binding - GO:0003676_nucleic_acid_binding - GO:1901363_heterocyclic_compound_binding - GO:0003677_DNA_binding - GO:0000166_nucleotide_binding - GO:0036094_small_molecule_binding - GO:1901265_nucleoside_phosphate_binding - GO:0071704_organic_substance_metabolic_process - GO:0006139_nucleobase-containing_compound_metabolic_process - GO:0044260…	NODE_86	4834	1346	1534
xrj.3491	Acinetobacter_sp._AJ2199	Transposase	GO:0003824_catalytic_activity - GO:0016829_lyase_activity - GO:0016835_carbon-oxygen_lyase_activity - GO:0016836_hydro-lyase_activity - GO:0008124_4-alpha-hydroxytetrahydrobiopterin_dehydratase_activity - GO:0006732_coenzyme_metabolic_process - GO:0044249_cellular_biosynthetic_process - GO:0034641_cellular_nitrogen_compound_metabolic_process - GO:0006807_nitrogen_compound_metabolic_process - GO:0…	NODE_86	4834	1649	1918
xrj.3502	Acinetobacter_sp._AJ2199	Mobile-element-protein	GO:0004803_transposase_activity - GO:0097159_organic_cyclic_compound_binding - GO:0003824_catalytic_activity - GO:0005488_binding - GO:0003676_nucleic_acid_binding - GO:0003677_DNA_binding - GO:1901363_heterocyclic_compound_binding - GO:0006310_DNA_recombination - GO:0006139_nucleobase-containing_compound_metabolic_process - GO:0006313_transposition,_DNA-mediated - GO:0044260_cellular_macromolecu…	NODE_89	4243	3	713
xrj.3506	Acinetobacter_sp._AJ2199	Cyanate-hydratase-(EC-4.2.1.104)	GO:0097159_organic_cyclic_compound_binding - GO:0005488_binding - GO:0003676_nucleic_acid_binding - GO:0003677_DNA_binding - GO:1901363_heterocyclic_compound_binding - GO:0043565_sequence-specific_DNA_binding - GO:0016787_hydrolase_activity - GO:0003824_catalytic_activity - GO:0017171_serine_hydrolase_activity - GO:0070011_peptidase_activity,_acting_on_L-amino_acid_peptides - GO:0008233_peptidase…	NODE_89	4243	3929	4123
xrj.3507	Acinetobacter_sp._AJ2199	Copper-resistance-protein-B	GO:0005215_transporter_activity - GO:0004872_receptor_activity - GO:0006810_transport - GO:0051179_localization - GO:0051234_establishment_of_localization - GO:0016020_membrane - GO:0044464_cell_part - GO:0005623_cell - GO:0071944_cell_periphery - GO:0031975_envelope - GO:0044462_external_encapsulating_structure_part - GO:0019867_outer_membrane - GO:0030312_external_encapsulating_structure - GO:0…	NODE_8	101374	330	1049
xrj.3520	Acinetobacter_sp._AJ2199	hypothetical-protein		NODE_8	101374	14411	14656
xrj.3521	Acinetobacter_sp._AJ2199	hypothetical-protein		NODE_8	101374	14865	14990
xrj.3527	Acinetobacter_sp._AJ2199	Type-III-restriction-modification-system-methylation-subunit-(EC-2.1.1.72)	GO:0016740_transferase_activity - GO:0003824_catalytic_activity - GO:0016741_transferase_activity,_transferring_one-carbon_groups - GO:0008168_methyltransferase_activity - GO:0097159_organic_cyclic_compound_binding - GO:0008170_N-methyltransferase_activity - GO:0005488_binding - GO:0003676_nucleic_acid_binding - GO:0003677_DNA_binding - GO:1901363_heterocyclic_compound_binding - GO:0008757_S-aden…	NODE_8	101374	18783	20633
xrj.3532	Acinetobacter_sp._AJ2199	hypothetical-protein		NODE_8	101374	27908	28150
xrj.3544	Acinetobacter_sp._AJ2199	hypothetical-protein		NODE_8	101374	43029	43145
xrj.3555	Acinetobacter_sp._AJ2199	hypothetical-protein		NODE_8	101374	53775	53894
xrj.3560	Acinetobacter_sp._AJ2199	hypothetical-protein	GO:0043565_sequence-specific_DNA_binding - GO:0015643_toxic_substance_binding - GO:0044212_transcription_regulatory_region_DNA_binding - GO:0001017_bacterial-type_RNA_polymerase_regulatory_region_DNA_binding - GO:0003677_DNA_binding - GO:0001067_regulatory_region_nucleic_acid_binding - GO:0001159_core_promoter_proximal_region_DNA_binding - GO:0000976_transcription_regulatory_region_sequence-speci…	NODE_8	101374	57021	57266
xrj.3561	Acinetobacter_sp._AJ2199	hypothetical-protein		NODE_8	101374	57457	58023
xrj.3566	Acinetobacter_sp._AJ2199	hypothetical-protein		NODE_8	101374	61946	62416
xrj.3567	Acinetobacter_sp._AJ2199	Mobile-element-protein	GO:0003676_nucleic_acid_binding - GO:0005488_binding - GO:1901363_heterocyclic_compound_binding - GO:0097159_organic_cyclic_compound_binding - GO:0003677_DNA_binding - GO:0009987_cellular_process - GO:0090304_nucleic_acid_metabolic_process - GO:0034641_cellular_nitrogen_compound_metabolic_process - GO:0006807_nitrogen_compound_metabolic_process - GO:0006139_nucleobase-containing_compound_metaboli…	NODE_8	101374	62393	63109
xrj.3568	Acinetobacter_sp._AJ2199	RNA-polymerase-sigma-70-factor2C-ECF-subfamily	GO:0003700_sequence-specific_DNA_binding_transcription_factor_activity - GO:0097159_organic_cyclic_compound_binding - GO:0000988_protein_binding_transcription_factor_activity - GO:0016987_sigma_factor_activity - GO:0001071_nucleic_acid_binding_transcription_factor_activity - GO:0003676_nucleic_acid_binding - GO:0003677_DNA_binding - GO:0000990_core_RNA_polymerase_binding_transcription_factor_acti…	NODE_8	101374	63633	64184
xrj.3569	Acinetobacter_sp._AJ2199	Mobile-element-protein		NODE_8	101374	64662	65012
xrj.3570	Acinetobacter_sp._AJ2199	hypothetical-protein	GO:0043565_sequence-specific_DNA_binding - GO:0097159_organic_cyclic_compound_binding - GO:0005488_binding - GO:0003676_nucleic_acid_binding - GO:0003677_DNA_binding - GO:1901363_heterocyclic_compound_binding - GO:0016744_transferase_activity,_transferring_aldehyde_or_ketonic_groups - GO:0003824_catalytic_activity - GO:0016740_transferase_activity - GO:0003984_acetolactate_synthase_activity - GO:…	NODE_8	101374	65137	65409
xrj.3572	Acinetobacter_sp._AJ2199	Error-prone2C-lesion-bypass-DNA-polymerase-V-(UmuC)	GO:0016779_nucleotidyltransferase_activity - GO:0016772_transferase_activity,_transferring_phosphorus-containing_groups - GO:0034061_DNA_polymerase_activity - GO:1901363_heterocyclic_compound_binding - GO:0003887_DNA-directed_DNA_polymerase_activity - GO:0003824_catalytic_activity - GO:0016740_transferase_activity - GO:0005488_binding - GO:0003676_nucleic_acid_binding - GO:0003677_DNA_binding - G…	NODE_8	101374	65939	67216
xrj.3574	Acinetobacter_sp._AJ2199	hypothetical-protein	GO:0097159_organic_cyclic_compound_binding - GO:0003824_catalytic_activity - GO:0016740_transferase_activity - GO:0016741_transferase_activity,_transferring_one-carbon_groups - GO:0005488_binding - GO:0003676_nucleic_acid_binding - GO:0008168_methyltransferase_activity - GO:1901363_heterocyclic_compound_binding - GO:0032259_methylation - GO:0008152_metabolic_process	NODE_8	101374	68757	69005
xrj.3575	Acinetobacter_sp._AJ2199	glycosyl-hydrolase2C-family-5	GO:0016787_hydrolase_activity - GO:0016798_hydrolase_activity,_acting_on_glycosyl_bonds - GO:0003824_catalytic_activity - GO:0004553_hydrolase_activity,_hydrolyzing_O-glycosyl_compounds - GO:0008810_cellulase_activity - GO:0071704_organic_substance_metabolic_process - GO:0008152_metabolic_process - GO:0044238_primary_metabolic_process - GO:0005975_carbohydrate_metabolic_process	NODE_8	101374	69140	69781
xrj.3576	Acinetobacter_sp._AJ2199	Mercuric-resistance-operon-regulatory-protein	GO:0003700_sequence-specific_DNA_binding_transcription_factor_activity - GO:0001071_nucleic_acid_binding_transcription_factor_activity - GO:0005488_binding - GO:1901363_heterocyclic_compound_binding - GO:1901265_nucleoside_phosphate_binding - GO:0000166_nucleotide_binding - GO:0036094_small_molecule_binding - GO:0097159_organic_cyclic_compound_binding - GO:0003676_nucleic_acid_binding - GO:000367…	NODE_8	101374	69917	70486
xrj.3578	Acinetobacter_sp._AJ2199	hypothetical-protein		NODE_8	101374	71038	71622
xrj.3580	Acinetobacter_sp._AJ2199	Mercuric-resistance-operon-coregulator	GO:0003700_sequence-specific_DNA_binding_transcription_factor_activity - GO:0097159_organic_cyclic_compound_binding - GO:0000166_nucleotide_binding - GO:0036094_small_molecule_binding - GO:0005488_binding - GO:0003676_nucleic_acid_binding - GO:0003677_DNA_binding - GO:1901363_heterocyclic_compound_binding - GO:1901265_nucleoside_phosphate_binding - GO:0001071_nucleic_acid_binding_transcription_fa…	NODE_8	101374	73284	73646
xrj.3581	Acinetobacter_sp._AJ2199	hypothetical-protein		NODE_8	101374	73693	74022
xrj.3582	Acinetobacter_sp._AJ2199	TniB-NTP-binding-protein		NODE_8	101374	74373	74861
xrj.3587	Acinetobacter_sp._AJ2199	erythromycin-esterase2C-putative	GO:0003824_catalytic_activity - GO:0016740_transferase_activity - GO:0016741_transferase_activity,_transferring_one-carbon_groups - GO:0008168_methyltransferase_activity - GO:0008757_S-adenosylmethionine-dependent_methyltransferase_activity - GO:0008276_protein_methyltransferase_activity - GO:0008171_O-methyltransferase_activity - GO:0051998_protein_carboxyl_O-methyltransferase_activity - GO:0010…	NODE_8	101374	79292	80518
xrj.3588	Acinetobacter_sp._AJ2199	Streptomycin-3''-O-adenylyltransferase-(EC-2.7.7.47)		NODE_8	101374	80552	80731
xrj.3589	Acinetobacter_sp._AJ2199	Mobile-element-protein		NODE_8	101374	80972	83956
xrj.3590	Acinetobacter_sp._AJ2199	Lipid-A-export-ATP-binding/permease-protein-MsbA	GO:0016887_ATPase_activity - GO:0042626_ATPase_activity,_coupled_to_transmembrane_movement_of_substances - GO:0035639_purine_ribonucleoside_triphosphate_binding - GO:0005488_binding - GO:0043167_ion_binding - GO:1901363_heterocyclic_compound_binding - GO:0001883_purine_nucleoside_binding - GO:0001882_nucleoside_binding - GO:0043168_anion_binding - GO:0000166_nucleotide_binding - GO:1901265_nucleo…	NODE_8	101374	84077	84691
xrj.3593	Acinetobacter_sp._AJ2199	IS-element-transposase	GO:0004803_transposase_activity - GO:0097159_organic_cyclic_compound_binding - GO:0003824_catalytic_activity - GO:0005488_binding - GO:0003676_nucleic_acid_binding - GO:0003677_DNA_binding - GO:1901363_heterocyclic_compound_binding - GO:0006310_DNA_recombination - GO:0006139_nucleobase-containing_compound_metabolic_process - GO:0006313_transposition,_DNA-mediated - GO:0044260_cellular_macromolecu…	NODE_8	101374	86527	87792
xrj.3594	Acinetobacter_sp._AJ2199	hypothetical-protein	GO:0003824_catalytic_activity - GO:0016740_transferase_activity - GO:0016741_transferase_activity,_transferring_one-carbon_groups - GO:0008168_methyltransferase_activity - GO:0032259_methylation - GO:0008152_metabolic_process	NODE_8	101374	87787	88185
xrj.3595	Acinetobacter_sp._AJ2199	hypothetical-protein		NODE_8	101374	89718	90350
xrj.3596	Acinetobacter_sp._AJ2199	hypothetical-protein		NODE_8	101374	90401	90514
xrj.3597	Acinetobacter_sp._AJ2199	hypothetical-protein	GO:0016787_hydrolase_activity - GO:0017171_serine_hydrolase_activity - GO:0003824_catalytic_activity - GO:0070011_peptidase_activity,_acting_on_L-amino_acid_peptides - GO:0008233_peptidase_activity - GO:0008236_serine-type_peptidase_activity - GO:0044238_primary_metabolic_process - GO:0019538_protein_metabolic_process - GO:0043170_macromolecule_metabolic_process - GO:0071704_organic_substance_met…	NODE_8	101374	90714	91019
xrj.3598	Acinetobacter_sp._AJ2199	IncF-plasmid-conjugative-transfer-pilus-assembly-protein-TraW		NODE_8	101374	91006	92322
xrj.3599	Acinetobacter_sp._AJ2199	hypothetical-protein		NODE_8	101374	92340	92471
xrj.3600	Acinetobacter_sp._AJ2199	hypothetical-protein		NODE_8	101374	92488	92685
xrj.3601	Acinetobacter_sp._AJ2199	Mobile-element-protein		NODE_8	101374	92834	95818
xrj.3609	Acinetobacter_sp._AJ2199	hypothetical-protein		NODE_8	101374	100637	100759
xrj.3618	Acinetobacter_sp._AJ2199	Mobile-element-protein	GO:0003676_nucleic_acid_binding - GO:0005488_binding - GO:1901363_heterocyclic_compound_binding - GO:0097159_organic_cyclic_compound_binding - GO:0003677_DNA_binding - GO:0009987_cellular_process - GO:0090304_nucleic_acid_metabolic_process - GO:0034641_cellular_nitrogen_compound_metabolic_process - GO:0006807_nitrogen_compound_metabolic_process - GO:0006139_nucleobase-containing_compound_metaboli…	NODE_91	3682	231	1031
xrj.3621	Acinetobacter_sp._AJ2199	hypothetical-protein		NODE_92	3595	195	320
xrj.3628	Acinetobacter_sp._AJ2199	hypothetical-protein		NODE_93	3584	2253	2378
xrj.3629	Acinetobacter_sp._AJ2199	hypothetical-protein	GO:0008565_protein_transporter_activity - GO:0022891_substrate-specific_transmembrane_transporter_activity - GO:0022892_substrate-specific_transporter_activity - GO:0022884_macromolecule_transmembrane_transporter_activity - GO:0005215_transporter_activity - GO:0008320_protein_transmembrane_transporter_activity - GO:0022857_transmembrane_transporter_activity - GO:0046903_secretion - GO:0008104_pro…	NODE_93	3584	2733	3509
xrj.3635	Acinetobacter_sp._AJ2199	resolvase-family-recombinase	GO:0097159_organic_cyclic_compound_binding - GO:0000150_recombinase_activity - GO:0003824_catalytic_activity - GO:0005488_binding - GO:0003676_nucleic_acid_binding - GO:0003677_DNA_binding - GO:1901363_heterocyclic_compound_binding - GO:0006310_DNA_recombination - GO:0006139_nucleobase-containing_compound_metabolic_process - GO:0044260_cellular_macromolecule_metabolic_process - GO:0044238_primary…	NODE_95	2947	2527	2775
xrj.3641	Acinetobacter_sp._AJ2199	Cobalt-zinc-cadmium-resistance-protein-CzcD	GO:0022891_substrate-specific_transmembrane_transporter_activity - GO:0022892_substrate-specific_transporter_activity - GO:0005215_transporter_activity - GO:0008324_cation_transmembrane_transporter_activity - GO:0015075_ion_transmembrane_transporter_activity - GO:0022857_transmembrane_transporter_activity - GO:0006810_transport - GO:0006812_cation_transport - GO:0006811_ion_transport - GO:0009987…	NODE_97	2810	2685	2810
xrj.3645	Acinetobacter_sp._AJ2199	hypothetical-protein		NODE_98	2761	1190	1312
xrj.3652	Acinetobacter_sp._AJ2199	hypothetical-protein		NODE_9	89662	2421	2582
xrj.3678	Acinetobacter_sp._AJ2199	hypothetical-protein		NODE_9	89662	25235	25354
xrj.3680	Acinetobacter_sp._AJ2199	hypothetical-protein		NODE_9	89662	25648	25809
xrj.3684	Acinetobacter_sp._AJ2199	hypothetical-protein	GO:0003824_catalytic_activity - GO:0016817_hydrolase_activity,_acting_on_acid_anhydrides - GO:0016787_hydrolase_activity - GO:0008152_metabolic_process	NODE_9	89662	29133	30173
Code*	Genomes	Annotation	Function
abl.280	Acinetobacter_sp._AJ2199 - A._johnsonii_MB44_GCA_001483265.1 - A._johnsonii_SH046_GCA_000162055.1 - A._johnsonii_TG19605_GCA_000301735.1 - A._johnsonii_TG19625_GCA_000302335.1 - A._johnsonii_XBB1_GCA_001484935.1 - A._lwoffii_WJ10621_uid85143	Outer_membrane_protein_E
abl.1474	Acinetobacter_sp._AJ2199 - A._johnsonii_TG19605_GCA_000301735.1 - A._johnsonii_TG19625_GCA_000302335.1	hypothetical_protein
abl.1880	Acinetobacter_sp._AJ2199 - A._johnsonii_TG19605_GCA_000301735.1 - A._johnsonii_TG19625_GCA_000302335.1 - A._lwoffii_WJ10621_uid85143	hypothetical_protein
abm.2702	Acinetobacter_sp._AJ2199 - A._johnsonii_TG19625_GCA_000302335.1	Mobile_element_protein	GO:0004803_transposase_activity - GO:0097159_organic_cyclic_compound_binding - GO:0003824_catalytic_activity - GO:0005488_binding - GO:0003676_nucleic_acid_binding - GO:0003677_DNA_binding - GO:1901363_heterocyclic_compound_binding - GO:0006310_DNA_recombination - GO:0006139_nucleobase-containing_compound_metabolic_process - GO:0006313_transposition,_DNA-mediated - GO:0044260_cellular_macromolecu…
abm.3413	Acinetobacter_sp._AJ2199 - A._johnsonii_TG19625_GCA_000302335.1	hypothetical_protein	GO:0060089_molecular_transducer_activity - GO:0000156_phosphorelay_response_regulator_activity - GO:0004871_signal_transducer_activity - GO:0035556_intracellular_signal_transduction - GO:0080090_regulation_of_primary_metabolic_process - GO:0019222_regulation_of_metabolic_process - GO:0031326_regulation_of_cellular_biosynthetic_process - GO:0031323_regulation_of_cellular_metabolic_process - GO:002…
acc.376	Acinetobacter_sp._AJ2199 - A._johnsonii_MB44_GCA_001483265.1 - A._johnsonii_SH046_GCA_000162055.1 - A._johnsonii_XBB1_GCA_001484935.1 - A._lwoffii_WJ10621_uid85143	Outer_membrane_protein_E
acc.474	Acinetobacter_sp._AJ2199 - A._johnsonii_SH046_GCA_000162055.1	hypothetical_protein
acc.477	Acinetobacter_sp._AJ2199 - A._johnsonii_SH046_GCA_000162055.1	hypothetical_protein
acc.555	Acinetobacter_sp._AJ2199 - A._johnsonii_SH046_GCA_000162055.1 - A._lwoffii_WJ10621_uid85143	Nitroreductase	GO:0003824_catalytic_activity - GO:0016491_oxidoreductase_activity - GO:0055114_oxidation-reduction_process - GO:0044710_single-organism_metabolic_process - GO:0008152_metabolic_process
acc.617	Acinetobacter_sp._AJ2199 - A._johnsonii_SH046_GCA_000162055.1	hypothetical_protein
acc.791	Acinetobacter_sp._AJ2199 - A._johnsonii_SH046_GCA_000162055.1 - A._lwoffii_WJ10621_uid85143	hypothetical_protein	GO:0006950_response_to_stress - GO:0050896_response_to_stimulus
acc.816	Acinetobacter_sp._AJ2199 - A._johnsonii_SH046_GCA_000162055.1 - A._lwoffii_WJ10621_uid85143	hypothetical_protein	GO:0003824_catalytic_activity - GO:0016787_hydrolase_activity - GO:0008152_metabolic_process
acc.817	Acinetobacter_sp._AJ2199 - A._johnsonii_SH046_GCA_000162055.1	hypothetical_protein
acc.822	Acinetobacter_sp._AJ2199 - A._johnsonii_SH046_GCA_000162055.1	hypothetical_protein	GO:0097159_organic_cyclic_compound_binding - GO:1901363_heterocyclic_compound_binding - GO:0005488_binding - GO:0003676_nucleic_acid_binding - GO:0003677_DNA_binding - GO:0009892_negative_regulation_of_metabolic_process - GO:0080090_regulation_of_primary_metabolic_process - GO:0019222_regulation_of_metabolic_process - GO:0031327_negative_regulation_of_cellular_biosynthetic_process - GO:0031326_re…
acc.876	Acinetobacter_sp._AJ2199 - A._johnsonii_SH046_GCA_000162055.1	hypothetical_protein
acc.1049	Acinetobacter_sp._AJ2199 - A._johnsonii_SH046_GCA_000162055.1	hypothetical_protein
acc.1250	Acinetobacter_sp._AJ2199 - A._johnsonii_SH046_GCA_000162055.1 - A._johnsonii_XBB1_GCA_001484935.1 - A._lwoffii_WJ10621_uid85143	transcriptional_regulator2C_AraC_family_protein	GO:0043565_sequence-specific_DNA_binding - GO:0003700_sequence-specific_DNA_binding_transcription_factor_activity - GO:0097159_organic_cyclic_compound_binding - GO:0005488_binding - GO:0003676_nucleic_acid_binding - GO:0003677_DNA_binding - GO:1901363_heterocyclic_compound_binding - GO:0001071_nucleic_acid_binding_transcription_factor_activity - GO:0019222_regulation_of_metabolic_process - GO:003…
acc.2098	Acinetobacter_sp._AJ2199 - A._johnsonii_SH046_GCA_000162055.1	hypothetical_protein
acc.2149	Acinetobacter_sp._AJ2199 - A._johnsonii_SH046_GCA_000162055.1	hypothetical_protein
acc.2170	Acinetobacter_sp._AJ2199 - A._johnsonii_SH046_GCA_000162055.1 - A._lwoffii_WJ10621_uid85143	threonine_efflux_system	GO:0006865_amino_acid_transport - GO:0006820_anion_transport - GO:0044699_single-organism_process - GO:0071705_nitrogen_compound_transport - GO:0071702_organic_substance_transport - GO:0015849_organic_acid_transport - GO:0006811_ion_transport - GO:0006810_transport - GO:0015711_organic_anion_transport - GO:0044765_single-organism_transport - GO:0051234_establishment_of_localization - GO:0051179_l…
acc.2489	Acinetobacter_sp._AJ2199 - A._johnsonii_SH046_GCA_000162055.1	hypothetical_protein
acc.2521	Acinetobacter_sp._AJ2199 - A._johnsonii_SH046_GCA_000162055.1 - A._johnsonii_XBB1_GCA_001484935.1 - A._lwoffii_WJ10621_uid85143	Pirin-like_protein_YhhW2C_possibly_qercetin_22C3-dioxygenase_activity
acc.2533	Acinetobacter_sp._AJ2199 - A._johnsonii_SH046_GCA_000162055.1 - A._johnsonii_XBB1_GCA_001484935.1 - A._lwoffii_WJ10621_uid85143	Lactonizing_lipase_precursor(Triacylglycerol_lipase)	GO:0016787_hydrolase_activity - GO:0003824_catalytic_activity - GO:0016788_hydrolase_activity,_acting_on_ester_bonds - GO:0052689_carboxylic_ester_hydrolase_activity - GO:0004806_triglyceride_lipase_activity - GO:0016298_lipase_activity - GO:0050253_retinyl-palmitate_esterase_activity - GO:0008152_metabolic_process - GO:0006629_lipid_metabolic_process - GO:0044710_single-organism_metabolic_proces…
acc.2565	Acinetobacter_sp._AJ2199 - A._johnsonii_SH046_GCA_000162055.1	Type_IV_pilus_biogenesis_protein_PilM	GO:0009987_cellular_process - GO:0044763_single-organism_cellular_process - GO:0051301_cell_division - GO:0044699_single-organism_process
acc.2780	Acinetobacter_sp._AJ2199 - A._johnsonii_SH046_GCA_000162055.1	hypothetical_protein
acc.2828	Acinetobacter_sp._AJ2199 - A._johnsonii_SH046_GCA_000162055.1	Transposon_Tn7_transposition_protein_tnsE
acc.3049	Acinetobacter_sp._AJ2199 - A._johnsonii_SH046_GCA_000162055.1	Tryptophan_synthase_alpha_chain_(EC_4.2.1.20)	GO:0016829_lyase_activity - GO:0003824_catalytic_activity - GO:0016835_carbon-oxygen_lyase_activity - GO:0016836_hydro-lyase_activity - GO:0004834_tryptophan_synthase_activity - GO:0008152_metabolic_process - GO:0000162_tryptophan_biosynthetic_process - GO:0019752_carboxylic_acid_metabolic_process - GO:0042401_cellular_biogenic_amine_biosynthetic_process - GO:0034641_cellular_nitrogen_compound_me…
acc.3055	Acinetobacter_sp._AJ2199 - A._johnsonii_SH046_GCA_000162055.1	Mobile_element_protein
acc.3263	Acinetobacter_sp._AJ2199 - A._johnsonii_SH046_GCA_000162055.1 - A._lwoffii_WJ10621_uid85143	isochorismatase_hydrolase	GO:0003824_catalytic_activity - GO:0016787_hydrolase_activity - GO:0016801_hydrolase_activity,_acting_on_ether_bonds - GO:0016803_ether_hydrolase_activity - GO:0008908_isochorismatase_activity - GO:0004463_leukotriene-A4_hydrolase_activity - GO:0008152_metabolic_process
dey.127	Acinetobacter_sp._AJ2199 - A._johnsonii_XBB1_GCA_001484935.1 - A._lwoffii_WJ10621_uid85143	hypothetical_protein	GO:0006810_transport - GO:0051234_establishment_of_localization - GO:0051179_localization - GO:0015031_protein_transport - GO:0008104_protein_localization - GO:0071702_organic_substance_transport - GO:0033036_macromolecule_localization - GO:0045184_establishment_of_protein_localization - GO:0044699_single-organism_process - GO:0017038_protein_import - GO:0044765_single-organism_transport - GO:004…
dey.245	Acinetobacter_sp._AJ2199 - A._lwoffii_WJ10621_uid85143	hypothetical_protein	GO:0097159_organic_cyclic_compound_binding - GO:0008135_translation_factor_activity,_nucleic_acid_binding - GO:0003723_RNA_binding - GO:0003676_nucleic_acid_binding - GO:0003746_translation_elongation_factor_activity - GO:1901363_heterocyclic_compound_binding - GO:0005488_binding - GO:0071704_organic_substance_metabolic_process - GO:0044238_primary_metabolic_process - GO:0034645_cellular_macromol…
dey.422	Acinetobacter_sp._AJ2199 - A._lwoffii_WJ10621_uid85143	hypothetical_protein	GO:0016787_hydrolase_activity - GO:0016818_hydrolase_activity,_acting_on_acid_anhydrides,_in_phosphorus-containing_anhydrides - GO:0016462_pyrophosphatase_activity - GO:0097159_organic_cyclic_compound_binding - GO:0017111_nucleoside-triphosphatase_activity - GO:0016817_hydrolase_activity,_acting_on_acid_anhydrides - GO:0000166_nucleotide_binding - GO:0036094_small_molecule_binding - GO:0003824_ca…
dey.466	Acinetobacter_sp._AJ2199 - A._lwoffii_WJ10621_uid85143	hypothetical_protein
dey.576	Acinetobacter_sp._AJ2199 - A._johnsonii_XBB1_GCA_001484935.1 - A._lwoffii_WJ10621_uid85143	transcriptional_control
dey.608	Acinetobacter_sp._AJ2199 - A._johnsonii_XBB1_GCA_001484935.1 - A._lwoffii_WJ10621_uid85143	hypothetical_protein
dey.717	Acinetobacter_sp._AJ2199 - A._lwoffii_WJ10621_uid85143	hypothetical_protein
dey.751	Acinetobacter_sp._AJ2199 - A._johnsonii_XBB1_GCA_001484935.1 - A._lwoffii_WJ10621_uid85143	hypothetical_protein
dey.770	Acinetobacter_sp._AJ2199 - A._lwoffii_WJ10621_uid85143	hypothetical_protein
dey.772	Acinetobacter_sp._AJ2199 - A._lwoffii_WJ10621_uid85143	Microsomal_dipeptidase_(EC_3.4.13.19)
dey.773	Acinetobacter_sp._AJ2199 - A._lwoffii_WJ10621_uid85143	hypothetical_protein	GO:0043169_cation_binding - GO:0051540_metal_cluster_binding - GO:0046914_transition_metal_ion_binding - GO:0051536_iron-sulfur_cluster_binding - GO:0043167_ion_binding - GO:0005488_binding - GO:0005506_iron_ion_binding - GO:0046872_metal_ion_binding - GO:0022607_cellular_component_assembly - GO:0009058_biosynthetic_process - GO:0016043_cellular_component_organization - GO:0016226_iron-sulfur_clu…
dey.795	Acinetobacter_sp._AJ2199 - A._lwoffii_WJ10621_uid85143	Nitrate/nitrite_transporter
dey.798	Acinetobacter_sp._AJ2199 - A._lwoffii_WJ10621_uid85143	Protein_of_unknown_function_DUF262_family
dey.853	Acinetobacter_sp._AJ2199 - A._lwoffii_WJ10621_uid85143	hypothetical_protein
dey.886	Acinetobacter_sp._AJ2199 - A._lwoffii_WJ10621_uid85143	hypothetical_protein	GO:0016787_hydrolase_activity - GO:0003824_catalytic_activity - GO:0046872_metal_ion_binding - GO:0008081_phosphoric_diester_hydrolase_activity - GO:0004114_3',5'-cyclic-nucleotide_phosphodiesterase_activity - GO:0004115_3',5'-cyclic-AMP_phosphodiesterase_activity - GO:0043169_cation_binding - GO:0004112_cyclic-nucleotide_phosphodiesterase_activity - GO:0000166_nucleotide_binding - GO:0016788_hyd…
dey.887	Acinetobacter_sp._AJ2199 - A._lwoffii_WJ10621_uid85143	hypothetical_protein
dey.889	Acinetobacter_sp._AJ2199 - A._lwoffii_WJ10621_uid85143	putative_orphan_protein
dey.893	Acinetobacter_sp._AJ2199 - A._lwoffii_WJ10621_uid85143	hypothetical_protein	GO:0005215_transporter_activity - GO:0008104_protein_localization - GO:0051234_establishment_of_localization - GO:0006810_transport - GO:0045184_establishment_of_protein_localization - GO:0071702_organic_substance_transport - GO:0015031_protein_transport - GO:0033036_macromolecule_localization - GO:0051179_localization - GO:0016020_membrane - GO:0044425_membrane_part - GO:0016021_integral_to_memb…
dey.913	Acinetobacter_sp._AJ2199 - A._lwoffii_WJ10621_uid85143	hypothetical_protein
dey.954	Acinetobacter_sp._AJ2199 - A._lwoffii_WJ10621_uid85143	hypothetical_protein
dey.956	Acinetobacter_sp._AJ2199 - A._lwoffii_WJ10621_uid85143	hypothetical_protein	GO:0016746_transferase_activity,_transferring_acyl_groups - GO:0016740_transferase_activity - GO:0003824_catalytic_activity - GO:0016747_transferase_activity,_transferring_acyl_groups_other_than_amino-acyl_groups - GO:0016417_S-acyltransferase_activity - GO:0030523_dihydrolipoamide_S-acyltransferase_activity - GO:0016418_S-acetyltransferase_activity - GO:0016407_acetyltransferase_activity - GO:00…
dey.1005	Acinetobacter_sp._AJ2199 - A._lwoffii_WJ10621_uid85143	GGDEF_domain_protein	GO:0003824_catalytic_activity - GO:0016829_lyase_activity - GO:0016849_phosphorus-oxygen_lyase_activity - GO:0004871_signal_transducer_activity - GO:0060089_molecular_transducer_activity - GO:0009187_cyclic_nucleotide_metabolic_process - GO:0044249_cellular_biosynthetic_process - GO:0034641_cellular_nitrogen_compound_metabolic_process - GO:0009165_nucleotide_biosynthetic_process - GO:0023052_sign…
dey.1069	Acinetobacter_sp._AJ2199 - A._lwoffii_WJ10621_uid85143	transposase_(ISN1)	GO:0004803_transposase_activity - GO:0097159_organic_cyclic_compound_binding - GO:0003824_catalytic_activity - GO:0005488_binding - GO:0003676_nucleic_acid_binding - GO:0003677_DNA_binding - GO:1901363_heterocyclic_compound_binding - GO:0006310_DNA_recombination - GO:0006139_nucleobase-containing_compound_metabolic_process - GO:0006313_transposition,_DNA-mediated - GO:0044260_cellular_macromolecu…
dey.1115	Acinetobacter_sp._AJ2199 - A._lwoffii_WJ10621_uid85143	phage-related_integrase	GO:0097159_organic_cyclic_compound_binding - GO:1901363_heterocyclic_compound_binding - GO:0005488_binding - GO:0003676_nucleic_acid_binding - GO:0003677_DNA_binding - GO:0090304_nucleic_acid_metabolic_process - GO:0034641_cellular_nitrogen_compound_metabolic_process - GO:0006807_nitrogen_compound_metabolic_process - GO:1901360_organic_cyclic_compound_metabolic_process - GO:0006139_nucleobase-con…
dey.1131	Acinetobacter_sp._AJ2199 - A._lwoffii_WJ10621_uid85143	LysR_family_transcriptional_regulator	GO:0003700_sequence-specific_DNA_binding_transcription_factor_activity - GO:0097159_organic_cyclic_compound_binding - GO:0005488_binding - GO:0003676_nucleic_acid_binding - GO:0003677_DNA_binding - GO:1901363_heterocyclic_compound_binding - GO:0001071_nucleic_acid_binding_transcription_factor_activity - GO:0032774_RNA_biosynthetic_process - GO:0019222_regulation_of_metabolic_process - GO:0031326_…
dey.1170	Acinetobacter_sp._AJ2199 - A._lwoffii_WJ10621_uid85143	Outer_membrane_protein_E
dey.1212	Acinetobacter_sp._AJ2199 - A._johnsonii_XBB1_GCA_001484935.1 - A._lwoffii_WJ10621_uid85143	TolA_protein	GO:0008565_protein_transporter_activity - GO:0022892_substrate-specific_transporter_activity - GO:0005215_transporter_activity - GO:0005488_binding - GO:0003676_nucleic_acid_binding - GO:0003677_DNA_binding - GO:0097159_organic_cyclic_compound_binding - GO:1901363_heterocyclic_compound_binding - GO:0008104_protein_localization - GO:0033036_macromolecule_localization - GO:0006810_transport - GO:00…
dey.1303	Acinetobacter_sp._AJ2199 - A._lwoffii_WJ10621_uid85143	2-dehydropantoate_2-reductase_(EC_1.1.1.169)	GO:0050662_coenzyme_binding - GO:0050661_NADP_binding - GO:0016614_oxidoreductase_activity,_acting_on_CH-OH_group_of_donors - GO:0016616_oxidoreductase_activity,_acting_on_the_CH-OH_group_of_donors,_NAD_or_NADP_as_acceptor - GO:0097159_organic_cyclic_compound_binding - GO:0008677_2-dehydropantoate_2-reductase_activity - GO:0000166_nucleotide_binding - GO:0036094_small_molecule_binding - GO:000382…
dey.1310	Acinetobacter_sp._AJ2199 - A._lwoffii_WJ10621_uid85143	Phage-related_protein
dey.1312	Acinetobacter_sp._AJ2199 - A._johnsonii_XBB1_GCA_001484935.1 - A._lwoffii_WJ10621_uid85143	hypothetical_protein
dey.1319	Acinetobacter_sp._AJ2199 - A._lwoffii_WJ10621_uid85143	hypothetical_protein
dey.1320	Acinetobacter_sp._AJ2199 - A._johnsonii_XBB1_GCA_001484935.1 - A._lwoffii_WJ10621_uid85143	hypothetical_protein	GO:0009987_cellular_process - GO:0044763_single-organism_cellular_process - GO:0044699_single-organism_process - GO:0007049_cell_cycle
dey.1321	Acinetobacter_sp._AJ2199 - A._johnsonii_XBB1_GCA_001484935.1 - A._lwoffii_WJ10621_uid85143	hypothetical_protein	GO:0003824_catalytic_activity - GO:0016787_hydrolase_activity - GO:0016788_hydrolase_activity,_acting_on_ester_bonds - GO:0008484_sulfuric_ester_hydrolase_activity - GO:0016740_transferase_activity - GO:0016780_phosphotransferase_activity,_for_other_substituted_phosphate_groups - GO:0016772_transferase_activity,_transferring_phosphorus-containing_groups - GO:0008960_phosphatidylglycerol-membrane-…
dey.1326	Acinetobacter_sp._AJ2199 - A._lwoffii_WJ10621_uid85143	Phage_tail_length_tape-measure_protein
dey.1349	Acinetobacter_sp._AJ2199 - A._johnsonii_XBB1_GCA_001484935.1 - A._lwoffii_WJ10621_uid85143	hypothetical_protein
dey.1351	Acinetobacter_sp._AJ2199 - A._lwoffii_WJ10621_uid85143	P-loop_ATPase	GO:0016787_hydrolase_activity - GO:0004175_endopeptidase_activity - GO:0070011_peptidase_activity,_acting_on_L-amino_acid_peptides - GO:0003824_catalytic_activity - GO:0004197_cysteine-type_endopeptidase_activity - GO:0008233_peptidase_activity - GO:0008234_cysteine-type_peptidase_activity - GO:0044238_primary_metabolic_process - GO:0019538_protein_metabolic_process - GO:0043170_macromolecule_met…
dey.1365	Acinetobacter_sp._AJ2199 - A._lwoffii_WJ10621_uid85143	putative_ABC_transporter_ATP-binding_protein	GO:0035639_purine_ribonucleoside_triphosphate_binding - GO:0005488_binding - GO:0016887_ATPase_activity - GO:0000166_nucleotide_binding - GO:1901363_heterocyclic_compound_binding - GO:0001883_purine_nucleoside_binding - GO:0001882_nucleoside_binding - GO:0043168_anion_binding - GO:0043167_ion_binding - GO:1901265_nucleoside_phosphate_binding - GO:0032549_ribonucleoside_binding - GO:0017076_purine…
dey.1372	Acinetobacter_sp._AJ2199 - A._johnsonii_XBB1_GCA_001484935.1 - A._lwoffii_WJ10621_uid85143	Permease_of_the_drug/metabolite_transporter_(DMT)_superfamily	GO:0016020_membrane - GO:0044425_membrane_part - GO:0016021_integral_to_membrane - GO:0031224_intrinsic_to_membrane
dey.1446	Acinetobacter_sp._AJ2199 - A._lwoffii_WJ10621_uid85143	hypothetical_protein	GO:0003824_catalytic_activity - GO:0016787_hydrolase_activity - GO:0008152_metabolic_process
dey.1498	Acinetobacter_sp._AJ2199 - A._lwoffii_WJ10621_uid85143	PAS/PAC_sensor-containing_diguanylate_cyclase/phosphodiesterase	GO:0060089_molecular_transducer_activity - GO:0016829_lyase_activity - GO:0016849_phosphorus-oxygen_lyase_activity - GO:0003824_catalytic_activity - GO:0004871_signal_transducer_activity - GO:0038023_signaling_receptor_activity - GO:0004673_protein_histidine_kinase_activity - GO:0016773_phosphotransferase_activity,_alcohol_group_as_acceptor - GO:0000155_phosphorelay_sensor_kinase_activity - GO:00…
dey.1502	Acinetobacter_sp._AJ2199 - A._lwoffii_WJ10621_uid85143	YwoG	GO:0006810_transport - GO:0009987_cellular_process - GO:0055085_transmembrane_transport - GO:0044765_single-organism_transport - GO:0044763_single-organism_cellular_process - GO:0051234_establishment_of_localization - GO:0051179_localization - GO:0044699_single-organism_process - GO:0016020_membrane - GO:0016021_integral_to_membrane - GO:0044425_membrane_part - GO:0031224_intrinsic_to_membrane - …
dey.1503	Acinetobacter_sp._AJ2199 - A._lwoffii_WJ10621_uid85143	YwoG	GO:0006810_transport - GO:0009987_cellular_process - GO:0055085_transmembrane_transport - GO:0044765_single-organism_transport - GO:0044763_single-organism_cellular_process - GO:0051234_establishment_of_localization - GO:0051179_localization - GO:0044699_single-organism_process - GO:0016020_membrane - GO:0016021_integral_to_membrane - GO:0044425_membrane_part - GO:0031224_intrinsic_to_membrane - …
dey.1598	Acinetobacter_sp._AJ2199 - A._lwoffii_WJ10621_uid85143	hypothetical_protein	GO:0032934_sterol_binding - GO:0043178_alcohol_binding - GO:0097159_organic_cyclic_compound_binding - GO:0008289_lipid_binding - GO:0036094_small_molecule_binding - GO:0005488_binding - GO:0005496_steroid_binding
dey.1601	Acinetobacter_sp._AJ2199 - A._johnsonii_XBB1_GCA_001484935.1 - A._lwoffii_WJ10621_uid85143	hypothetical_protein
dey.1632	Acinetobacter_sp._AJ2199 - A._lwoffii_WJ10621_uid85143	hypothetical_protein	GO:0044425_membrane_part - GO:0016021_integral_to_membrane - GO:0016020_membrane - GO:0031224_intrinsic_to_membrane
dey.1635	Acinetobacter_sp._AJ2199 - A._lwoffii_WJ10621_uid85143	hypothetical_protein
dey.1650	Acinetobacter_sp._AJ2199 - A._lwoffii_WJ10621_uid85143	Nitroreductase_family_protein
dey.1868	Acinetobacter_sp._AJ2199 - A._lwoffii_WJ10621_uid85143	Isochorismatase_(EC_3.3.2.1)	GO:0003824_catalytic_activity - GO:0016787_hydrolase_activity - GO:0016801_hydrolase_activity,_acting_on_ether_bonds - GO:0016803_ether_hydrolase_activity - GO:0008908_isochorismatase_activity - GO:0004463_leukotriene-A4_hydrolase_activity - GO:0008152_metabolic_process
dey.1906	Acinetobacter_sp._AJ2199 - A._lwoffii_WJ10621_uid85143	hypothetical_protein	GO:0016787_hydrolase_activity - GO:0003824_catalytic_activity - GO:0008152_metabolic_process
dey.1907	Acinetobacter_sp._AJ2199 - A._lwoffii_WJ10621_uid85143	IroE_protein	GO:0016787_hydrolase_activity - GO:0003824_catalytic_activity - GO:0008152_metabolic_process
dey.2003	Acinetobacter_sp._AJ2199 - A._lwoffii_WJ10621_uid85143	hypothetical_protein
dey.2043	Acinetobacter_sp._AJ2199 - A._lwoffii_WJ10621_uid85143	hypothetical_protein
dey.2056	Acinetobacter_sp._AJ2199 - A._lwoffii_WJ10621_uid85143	hypothetical_protein
dey.2057	Acinetobacter_sp._AJ2199 - A._lwoffii_WJ10621_uid85143	hypothetical_protein	GO:0003700_sequence-specific_DNA_binding_transcription_factor_activity - GO:0097159_organic_cyclic_compound_binding - GO:0005488_binding - GO:0003676_nucleic_acid_binding - GO:0003677_DNA_binding - GO:1901363_heterocyclic_compound_binding - GO:0001071_nucleic_acid_binding_transcription_factor_activity - GO:0032774_RNA_biosynthetic_process - GO:0019222_regulation_of_metabolic_process - GO:0031326_…
dey.2243	Acinetobacter_sp._AJ2199 - A._lwoffii_WJ10621_uid85143	Serine_acetyltransferase_(EC_2.3.1.30)	GO:0003824_catalytic_activity - GO:0016740_transferase_activity - GO:0008811_chloramphenicol_O-acetyltransferase_activity - GO:0016407_acetyltransferase_activity - GO:0016746_transferase_activity,_transferring_acyl_groups - GO:0016413_O-acetyltransferase_activity - GO:0008374_O-acyltransferase_activity - GO:0016747_transferase_activity,_transferring_acyl_groups_other_than_amino-acyl_groups - GO:0…
dey.2254	Acinetobacter_sp._AJ2199 - A._lwoffii_WJ10621_uid85143	transcriptional_regulator2C_AraC_family_protein	GO:0003700_sequence-specific_DNA_binding_transcription_factor_activity - GO:0097159_organic_cyclic_compound_binding - GO:0005488_binding - GO:0003676_nucleic_acid_binding - GO:0003677_DNA_binding - GO:1901363_heterocyclic_compound_binding - GO:0001071_nucleic_acid_binding_transcription_factor_activity - GO:0043565_sequence-specific_DNA_binding - GO:0009987_cellular_process - GO:0032774_RNA_biosyn…
dey.2453	Acinetobacter_sp._AJ2199 - A._lwoffii_WJ10621_uid85143	Phage_tail_fiber_protein	GO:0051704_multi-organism_process - GO:0009405_pathogenesis - GO:0016020_membrane - GO:0019867_outer_membrane
dey.2471	Acinetobacter_sp._AJ2199 - A._johnsonii_XBB1_GCA_001484935.1 - A._lwoffii_WJ10621_uid85143	hypothetical_protein	GO:0044425_membrane_part - GO:0016021_integral_to_membrane - GO:0016020_membrane - GO:0031224_intrinsic_to_membrane
dey.2583	Acinetobacter_sp._AJ2199 - A._lwoffii_WJ10621_uid85143	hypothetical_protein
dey.2666	Acinetobacter_sp._AJ2199 - A._lwoffii_WJ10621_uid85143	hypothetical_protein
dey.2698	Acinetobacter_sp._AJ2199 - A._lwoffii_WJ10621_uid85143	hypothetical_protein
dey.2759	Acinetobacter_sp._AJ2199 - A._lwoffii_WJ10621_uid85143	hypothetical_protein_3B_putative_signal_peptide	GO:0016787_hydrolase_activity - GO:0003824_catalytic_activity - GO:0016790_thiolester_hydrolase_activity - GO:0004416_hydroxyacylglutathione_hydrolase_activity - GO:0016788_hydrolase_activity,_acting_on_ester_bonds - GO:0008152_metabolic_process
dey.2923	Acinetobacter_sp._AJ2199 - A._lwoffii_WJ10621_uid85143	hypothetical_protein
dey.2936	Acinetobacter_sp._AJ2199 - A._lwoffii_WJ10621_uid85143	Type_IV_pilus_biogenesis_protein_PilQ
dey.2952	Acinetobacter_sp._AJ2199 - A._lwoffii_WJ10621_uid85143	transposase,_IS4_family_protein	GO:0003676_nucleic_acid_binding - GO:0097159_organic_cyclic_compound_binding - GO:0005488_binding - GO:1901363_heterocyclic_compound_binding - GO:0004803_transposase_activity - GO:0003824_catalytic_activity - GO:0003677_DNA_binding - GO:0006310_DNA_recombination - GO:0006139_nucleobase-containing_compound_metabolic_process - GO:0006313_transposition,_DNA-mediated - GO:0044260_cellular_macromolecu…
dey.2953	Acinetobacter_sp._AJ2199 - A._lwoffii_WJ10621_uid85143	hypothetical_protein	GO:0003676_nucleic_acid_binding - GO:0097159_organic_cyclic_compound_binding - GO:0005488_binding - GO:1901363_heterocyclic_compound_binding - GO:0004803_transposase_activity - GO:0003824_catalytic_activity - GO:0003677_DNA_binding - GO:0006310_DNA_recombination - GO:0006139_nucleobase-containing_compound_metabolic_process - GO:0006313_transposition,_DNA-mediated - GO:0044260_cellular_macromolecu…
dey.2996	Acinetobacter_sp._AJ2199 - A._lwoffii_WJ10621_uid85143	putative_transposase	GO:0004803_transposase_activity - GO:0097159_organic_cyclic_compound_binding - GO:0003824_catalytic_activity - GO:0005488_binding - GO:0003676_nucleic_acid_binding - GO:0003677_DNA_binding - GO:1901363_heterocyclic_compound_binding - GO:0006310_DNA_recombination - GO:0006139_nucleobase-containing_compound_metabolic_process - GO:0006313_transposition,_DNA-mediated - GO:0044260_cellular_macromolecu…
xrj.1923	Acinetobacter_sp._AJ2199 - A._johnsonii_XBB1_GCA_001484935.1	Mobile_element_protein	GO:0004803_transposase_activity - GO:0097159_organic_cyclic_compound_binding - GO:0003824_catalytic_activity - GO:0005488_binding - GO:0003676_nucleic_acid_binding - GO:0003677_DNA_binding - GO:1901363_heterocyclic_compound_binding - GO:0006310_DNA_recombination - GO:0006139_nucleobase-containing_compound_metabolic_process - GO:0006313_transposition,_DNA-mediated - GO:0044260_cellular_macromolecu…
xrj.1925	Acinetobacter_sp._AJ2199 - A._johnsonii_XBB1_GCA_001484935.1	Mobile_element_protein	GO:0004803_transposase_activity - GO:0097159_organic_cyclic_compound_binding - GO:0003824_catalytic_activity - GO:0005488_binding - GO:0003676_nucleic_acid_binding - GO:0003677_DNA_binding - GO:1901363_heterocyclic_compound_binding - GO:0006310_DNA_recombination - GO:0006139_nucleobase-containing_compound_metabolic_process - GO:0006313_transposition,_DNA-mediated - GO:0044260_cellular_macromolecu…
xrj.1931	Acinetobacter_sp._AJ2199 - A._johnsonii_XBB1_GCA_001484935.1	COG0488:_ATPase_components_of_ABC_transporters_with_duplicated_ATPase_domains	GO:0016818_hydrolase_activity,_acting_on_acid_anhydrides,_in_phosphorus-containing_anhydrides - GO:0016817_hydrolase_activity,_acting_on_acid_anhydrides - GO:0016887_ATPase_activity - GO:0016787_hydrolase_activity - GO:0003824_catalytic_activity - GO:0016462_pyrophosphatase_activity - GO:0017111_nucleoside-triphosphatase_activity - GO:1901363_heterocyclic_compound_binding - GO:0005488_binding - G…
xrj.1932	Acinetobacter_sp._AJ2199 - A._johnsonii_XBB1_GCA_001484935.1	ALV74890.1_macrolide_2'-phosphotransferase_(plasmid)_	GO:0003824_catalytic_activity - GO:0016740_transferase_activity - GO:0016772_transferase_activity,_transferring_phosphorus-containing_groups - GO:0008152_metabolic_process
xrj.3591	Acinetobacter_sp._AJ2199 - A._johnsonii_XBB1_GCA_001484935.1	Maleylacetoacetate_isomerase_(EC_5.2.1.2)_/_Glutathione_S-transferase	GO:0003824_catalytic_activity - GO:0016740_transferase_activity - GO:0004364_glutathione_transferase_activity - GO:0016765_transferase_activity,_transferring_alkyl_or_aryl_(other_than_methyl)_groups - GO:0008152_metabolic_process
xrj.3592	Acinetobacter_sp._AJ2199 - A._johnsonii_XBB1_GCA_001484935.1	Beta-lactamase_(EC_3.5.2.6)	GO:0016787_hydrolase_activity - GO:0003824_catalytic_activity - GO:0008800_beta-lactamase_activity - GO:0016812_hydrolase_activity,_acting_on_carbon-nitrogen_(but_not_peptide)_bonds,_in_cyclic_amides - GO:0016810_hydrolase_activity,_acting_on_carbon-nitrogen_(but_not_peptide)_bonds - GO:0008152_metabolic_process - GO:0017001_antibiotic_catabolic_process - GO:0044248_cellular_catabolic_process - G…
xrj.3617	Acinetobacter_sp._AJ2199 - A._johnsonii_XBB1_GCA_001484935.1	hypothetical_protein
xrj.3642	Acinetobacter_sp._AJ2199 - A._johnsonii_XBB1_GCA_001484935.1	hypothetical_protein
aba.5	Acinetobacter_sp._AJ2199 - A._johnsonii_ANC_3681_GCA_000368805.1 - A._johnsonii_CIP_64.6_GCA_000368045.1 - A._johnsonii_DSM_6963_GCA_000949655.1 - A._johnsonii_MB44_GCA_001483265.1 - A._johnsonii_SH046_GCA_000162055.1 - A._johnsonii_TG19605_GCA_000301735.1 - A._johnsonii_TG19625_GCA_000302335.1 - A._johnsonii_XBB1_GCA_001484935.1	hypothetical_protein	GO:0005215_transporter_activity - GO:0006810_transport - GO:0051179_localization - GO:0051234_establishment_of_localization
aba.138	Acinetobacter_sp._AJ2199 - A._johnsonii_ANC_3681_GCA_000368805.1	hypothetical_protein
aba.250	Acinetobacter_sp._AJ2199 - A._johnsonii_ANC_3681_GCA_000368805.1 - A._johnsonii_CIP_64.6_GCA_000368045.1 - A._johnsonii_SH046_GCA_000162055.1 - A._johnsonii_TG19605_GCA_000301735.1 - A._johnsonii_TG19625_GCA_000302335.1	hypothetical_protein
aba.258	Acinetobacter_sp._AJ2199 - A._johnsonii_ANC_3681_GCA_000368805.1 - A._johnsonii_CIP_64.6_GCA_000368045.1 - A._johnsonii_DSM_6963_GCA_000949655.1 - A._johnsonii_SH046_GCA_000162055.1 - A._johnsonii_TG19605_GCA_000301735.1 - A._johnsonii_TG19625_GCA_000302335.1 - A._johnsonii_XBB1_GCA_001484935.1 - A._lwoffii_WJ10621_uid85143	hypothetical_protein	GO:0022891_substrate-specific_transmembrane_transporter_activity - GO:0022892_substrate-specific_transporter_activity - GO:0008982_protein-N(PI)-phosphohistidine-sugar_phosphotransferase_activity - GO:0016773_phosphotransferase_activity,_alcohol_group_as_acceptor - GO:0016772_transferase_activity,_transferring_phosphorus-containing_groups - GO:1901476_carbohydrate_transporter_activity - GO:002285…
aba.360	Acinetobacter_sp._AJ2199 - A._johnsonii_ANC_3681_GCA_000368805.1 - A._johnsonii_MB44_GCA_001483265.1	hypothetical_protein
aba.417	Acinetobacter_sp._AJ2199 - A._johnsonii_ANC_3681_GCA_000368805.1	hypothetical_protein
aba.534	Acinetobacter_sp._AJ2199 - A._johnsonii_ANC_3681_GCA_000368805.1 - A._johnsonii_DSM_6963_GCA_000949655.1 - A._johnsonii_MB44_GCA_001483265.1 - A._johnsonii_TG19605_GCA_000301735.1 - A._johnsonii_TG19625_GCA_000302335.1 - A._johnsonii_XBB1_GCA_001484935.1 - A._lwoffii_WJ10621_uid85143	hypothetical_protein
aba.537	Acinetobacter_sp._AJ2199 - A._johnsonii_ANC_3681_GCA_000368805.1 - A._johnsonii_CIP_64.6_GCA_000368045.1 - A._johnsonii_SH046_GCA_000162055.1 - A._johnsonii_TG19605_GCA_000301735.1 - A._johnsonii_TG19625_GCA_000302335.1	hypothetical_protein
aba.542	Acinetobacter_sp._AJ2199 - A._johnsonii_ANC_3681_GCA_000368805.1 - A._johnsonii_SH046_GCA_000162055.1	hypothetical_protein
aba.551	Acinetobacter_sp._AJ2199 - A._johnsonii_ANC_3681_GCA_000368805.1 - A._johnsonii_CIP_64.6_GCA_000368045.1 - A._johnsonii_DSM_6963_GCA_000949655.1 - A._johnsonii_MB44_GCA_001483265.1 - A._johnsonii_SH046_GCA_000162055.1 - A._johnsonii_TG19605_GCA_000301735.1 - A._johnsonii_TG19625_GCA_000302335.1 - A._johnsonii_XBB1_GCA_001484935.1 - A._lwoffii_WJ10621_uid85143	hypothetical_protein
aba.631	Acinetobacter_sp._AJ2199 - A._johnsonii_ANC_3681_GCA_000368805.1 - A._johnsonii_CIP_64.6_GCA_000368045.1 - A._johnsonii_DSM_6963_GCA_000949655.1 - A._johnsonii_MB44_GCA_001483265.1 - A._johnsonii_SH046_GCA_000162055.1 - A._johnsonii_TG19605_GCA_000301735.1 - A._johnsonii_TG19625_GCA_000302335.1 - A._johnsonii_XBB1_GCA_001484935.1 - A._lwoffii_WJ10621_uid85143	hypothetical_protein
aba.647	Acinetobacter_sp._AJ2199 - A._johnsonii_ANC_3681_GCA_000368805.1 - A._johnsonii_CIP_64.6_GCA_000368045.1 - A._johnsonii_SH046_GCA_000162055.1 - A._johnsonii_TG19605_GCA_000301735.1 - A._johnsonii_TG19625_GCA_000302335.1	hypothetical_protein
aba.740	Acinetobacter_sp._AJ2199 - A._johnsonii_ANC_3681_GCA_000368805.1 - A._johnsonii_CIP_64.6_GCA_000368045.1 - A._johnsonii_SH046_GCA_000162055.1 - A._johnsonii_TG19605_GCA_000301735.1 - A._johnsonii_TG19625_GCA_000302335.1	hypothetical_protein
aba.741	Acinetobacter_sp._AJ2199 - A._johnsonii_ANC_3681_GCA_000368805.1 - A._johnsonii_CIP_64.6_GCA_000368045.1 - A._johnsonii_DSM_6963_GCA_000949655.1 - A._johnsonii_MB44_GCA_001483265.1 - A._johnsonii_TG19605_GCA_000301735.1 - A._johnsonii_TG19625_GCA_000302335.1 - A._johnsonii_XBB1_GCA_001484935.1 - A._lwoffii_WJ10621_uid85143	hypothetical_protein
aba.745	Acinetobacter_sp._AJ2199 - A._johnsonii_ANC_3681_GCA_000368805.1 - A._johnsonii_CIP_64.6_GCA_000368045.1 - A._johnsonii_DSM_6963_GCA_000949655.1 - A._johnsonii_MB44_GCA_001483265.1 - A._johnsonii_SH046_GCA_000162055.1 - A._johnsonii_TG19605_GCA_000301735.1 - A._johnsonii_TG19625_GCA_000302335.1 - A._johnsonii_XBB1_GCA_001484935.1 - A._lwoffii_WJ10621_uid85143	hypothetical_protein
aba.834	Acinetobacter_sp._AJ2199 - A._johnsonii_ANC_3681_GCA_000368805.1 - A._johnsonii_CIP_64.6_GCA_000368045.1 - A._johnsonii_SH046_GCA_000162055.1 - A._johnsonii_TG19605_GCA_000301735.1 - A._johnsonii_TG19625_GCA_000302335.1	hypothetical_protein
aba.840	Acinetobacter_sp._AJ2199 - A._johnsonii_ANC_3681_GCA_000368805.1 - A._johnsonii_CIP_64.6_GCA_000368045.1 - A._johnsonii_SH046_GCA_000162055.1 - A._johnsonii_TG19605_GCA_000301735.1 - A._johnsonii_TG19625_GCA_000302335.1	hypothetical_protein	GO:0008080_N-acetyltransferase_activity - GO:0016740_transferase_activity - GO:0003824_catalytic_activity - GO:0016407_acetyltransferase_activity - GO:0016746_transferase_activity,_transferring_acyl_groups - GO:0016747_transferase_activity,_transferring_acyl_groups_other_than_amino-acyl_groups - GO:0016410_N-acyltransferase_activity - GO:0008152_metabolic_process
aba.851	Acinetobacter_sp._AJ2199 - A._johnsonii_ANC_3681_GCA_000368805.1 - A._johnsonii_CIP_64.6_GCA_000368045.1 - A._johnsonii_SH046_GCA_000162055.1 - A._johnsonii_TG19605_GCA_000301735.1 - A._johnsonii_TG19625_GCA_000302335.1	hypothetical_protein
aba.868	Acinetobacter_sp._AJ2199 - A._johnsonii_ANC_3681_GCA_000368805.1 - A._johnsonii_CIP_64.6_GCA_000368045.1 - A._johnsonii_SH046_GCA_000162055.1 - A._johnsonii_TG19605_GCA_000301735.1 - A._johnsonii_TG19625_GCA_000302335.1 - A._lwoffii_WJ10621_uid85143	hypothetical_protein
aba.977	Acinetobacter_sp._AJ2199 - A._johnsonii_ANC_3681_GCA_000368805.1 - A._johnsonii_SH046_GCA_000162055.1 - A._lwoffii_WJ10621_uid85143	hypothetical_protein
aba.1068	Acinetobacter_sp._AJ2199 - A._johnsonii_ANC_3681_GCA_000368805.1 - A._johnsonii_SH046_GCA_000162055.1	hypothetical_protein
aba.1071	Acinetobacter_sp._AJ2199 - A._johnsonii_ANC_3681_GCA_000368805.1 - A._johnsonii_CIP_64.6_GCA_000368045.1 - A._johnsonii_DSM_6963_GCA_000949655.1 - A._johnsonii_MB44_GCA_001483265.1 - A._johnsonii_TG19605_GCA_000301735.1 - A._johnsonii_TG19625_GCA_000302335.1 - A._johnsonii_XBB1_GCA_001484935.1	hypothetical_protein
aba.1155	Acinetobacter_sp._AJ2199 - A._johnsonii_ANC_3681_GCA_000368805.1 - A._johnsonii_CIP_64.6_GCA_000368045.1 - A._johnsonii_SH046_GCA_000162055.1 - A._johnsonii_TG19605_GCA_000301735.1 - A._johnsonii_TG19625_GCA_000302335.1	hypothetical_protein	GO:0009055_electron_carrier_activity - GO:0044710_single-organism_metabolic_process - GO:0015980_energy_derivation_by_oxidation_of_organic_compounds - GO:0009987_cellular_process - GO:0044237_cellular_metabolic_process - GO:0022900_electron_transport_chain - GO:0045333_cellular_respiration - GO:0008152_metabolic_process - GO:0022904_respiratory_electron_transport_chain - GO:0006091_generation_of_…
aba.1156	Acinetobacter_sp._AJ2199 - A._johnsonii_ANC_3681_GCA_000368805.1 - A._johnsonii_XBB1_GCA_001484935.1 - A._lwoffii_WJ10621_uid85143	PAS/PAC/GGDEF-domain-containing_protein	GO:0016829_lyase_activity - GO:0016849_phosphorus-oxygen_lyase_activity - GO:0003824_catalytic_activity - GO:0060089_molecular_transducer_activity - GO:0004871_signal_transducer_activity - GO:0038023_signaling_receptor_activity - GO:0004673_protein_histidine_kinase_activity - GO:0016773_phosphotransferase_activity,_alcohol_group_as_acceptor - GO:0000155_phosphorelay_sensor_kinase_activity - GO:00…
aba.1221	Acinetobacter_sp._AJ2199 - A._johnsonii_ANC_3681_GCA_000368805.1 - A._johnsonii_XBB1_GCA_001484935.1 - A._lwoffii_WJ10621_uid85143	hypothetical_protein
aba.1261	Acinetobacter_sp._AJ2199 - A._johnsonii_ANC_3681_GCA_000368805.1	hypothetical_protein	GO:0003824_catalytic_activity - GO:0016491_oxidoreductase_activity - GO:0055114_oxidation-reduction_process - GO:0044710_single-organism_metabolic_process - GO:0008152_metabolic_process
aba.1271	Acinetobacter_sp._AJ2199 - A._johnsonii_ANC_3681_GCA_000368805.1 - A._johnsonii_CIP_64.6_GCA_000368045.1 - A._johnsonii_SH046_GCA_000162055.1 - A._johnsonii_TG19605_GCA_000301735.1 - A._johnsonii_TG19625_GCA_000302335.1 - A._lwoffii_WJ10621_uid85143	hypothetical_protein
aba.1453	Acinetobacter_sp._AJ2199 - A._johnsonii_ANC_3681_GCA_000368805.1 - A._johnsonii_CIP_64.6_GCA_000368045.1 - A._johnsonii_SH046_GCA_000162055.1 - A._johnsonii_TG19605_GCA_000301735.1 - A._johnsonii_TG19625_GCA_000302335.1	hypothetical_protein
aba.1456	Acinetobacter_sp._AJ2199 - A._johnsonii_ANC_3681_GCA_000368805.1 - A._johnsonii_CIP_64.6_GCA_000368045.1 - A._johnsonii_SH046_GCA_000162055.1 - A._johnsonii_TG19605_GCA_000301735.1 - A._johnsonii_TG19625_GCA_000302335.1	hypothetical_protein
aba.1459	Acinetobacter_sp._AJ2199 - A._johnsonii_ANC_3681_GCA_000368805.1 - A._johnsonii_CIP_64.6_GCA_000368045.1 - A._johnsonii_TG19605_GCA_000301735.1 - A._johnsonii_TG19625_GCA_000302335.1	hypothetical_protein	GO:0097159_organic_cyclic_compound_binding - GO:0005488_binding - GO:0003676_nucleic_acid_binding - GO:0003677_DNA_binding - GO:1901363_heterocyclic_compound_binding - GO:0043565_sequence-specific_DNA_binding
aba.1668	Acinetobacter_sp._AJ2199 - A._johnsonii_ANC_3681_GCA_000368805.1 - A._johnsonii_CIP_64.6_GCA_000368045.1 - A._johnsonii_SH046_GCA_000162055.1 - A._johnsonii_TG19605_GCA_000301735.1 - A._johnsonii_TG19625_GCA_000302335.1	hypothetical_protein
aba.1732	Acinetobacter_sp._AJ2199 - A._johnsonii_ANC_3681_GCA_000368805.1 - A._johnsonii_CIP_64.6_GCA_000368045.1 - A._johnsonii_DSM_6963_GCA_000949655.1 - A._johnsonii_MB44_GCA_001483265.1 - A._johnsonii_SH046_GCA_000162055.1 - A._johnsonii_TG19605_GCA_000301735.1 - A._johnsonii_TG19625_GCA_000302335.1 - A._johnsonii_XBB1_GCA_001484935.1 - A._lwoffii_WJ10621_uid85143	hypothetical_protein
aba.1883	Acinetobacter_sp._AJ2199 - A._johnsonii_ANC_3681_GCA_000368805.1 - A._johnsonii_SH046_GCA_000162055.1 - A._johnsonii_XBB1_GCA_001484935.1 - A._lwoffii_WJ10621_uid85143	Error-prone_repair_protein_UmuD	GO:0016787_hydrolase_activity - GO:0003824_catalytic_activity - GO:0097159_organic_cyclic_compound_binding - GO:0005488_binding - GO:0003676_nucleic_acid_binding - GO:0003677_DNA_binding - GO:1901363_heterocyclic_compound_binding - GO:0008152_metabolic_process - GO:0009991_response_to_extracellular_stimulus - GO:0090304_nucleic_acid_metabolic_process - GO:0034641_cellular_nitrogen_compound_metabo…
aba.1893	Acinetobacter_sp._AJ2199 - A._johnsonii_ANC_3681_GCA_000368805.1	hypothetical_protein
aba.1896	Acinetobacter_sp._AJ2199 - A._johnsonii_ANC_3681_GCA_000368805.1 - A._johnsonii_SH046_GCA_000162055.1 - A._lwoffii_WJ10621_uid85143	hypothetical_protein
aba.1953	Acinetobacter_sp._AJ2199 - A._johnsonii_ANC_3681_GCA_000368805.1 - A._johnsonii_CIP_64.6_GCA_000368045.1 - A._johnsonii_TG19605_GCA_000301735.1 - A._johnsonii_TG19625_GCA_000302335.1	hypothetical_protein	GO:0043169_cation_binding - GO:0046872_metal_ion_binding - GO:0005488_binding - GO:0043167_ion_binding - GO:0006812_cation_transport - GO:0006811_ion_transport - GO:0006810_transport - GO:0044765_single-organism_transport - GO:0030001_metal_ion_transport - GO:0051234_establishment_of_localization - GO:0051179_localization - GO:0044699_single-organism_process
aba.2198	Acinetobacter_sp._AJ2199 - A._johnsonii_ANC_3681_GCA_000368805.1 - A._johnsonii_CIP_64.6_GCA_000368045.1 - A._johnsonii_TG19605_GCA_000301735.1 - A._johnsonii_TG19625_GCA_000302335.1	hypothetical_protein
aba.2204	Acinetobacter_sp._AJ2199 - A._johnsonii_ANC_3681_GCA_000368805.1 - A._johnsonii_CIP_64.6_GCA_000368045.1 - A._johnsonii_DSM_6963_GCA_000949655.1 - A._johnsonii_MB44_GCA_001483265.1 - A._johnsonii_SH046_GCA_000162055.1 - A._johnsonii_TG19605_GCA_000301735.1 - A._johnsonii_TG19625_GCA_000302335.1 - A._johnsonii_XBB1_GCA_001484935.1 - A._lwoffii_WJ10621_uid85143	hypothetical_protein
aba.2263	Acinetobacter_sp._AJ2199 - A._johnsonii_ANC_3681_GCA_000368805.1 - A._johnsonii_CIP_64.6_GCA_000368045.1 - A._johnsonii_TG19605_GCA_000301735.1 - A._johnsonii_TG19625_GCA_000302335.1	hypothetical_protein	GO:0097159_organic_cyclic_compound_binding - GO:1901363_heterocyclic_compound_binding - GO:0005488_binding - GO:0003676_nucleic_acid_binding - GO:0003677_DNA_binding
aba.2325	Acinetobacter_sp._AJ2199 - A._johnsonii_ANC_3681_GCA_000368805.1 - A._johnsonii_CIP_64.6_GCA_000368045.1 - A._johnsonii_DSM_6963_GCA_000949655.1 - A._johnsonii_MB44_GCA_001483265.1 - A._johnsonii_SH046_GCA_000162055.1 - A._johnsonii_TG19605_GCA_000301735.1 - A._johnsonii_TG19625_GCA_000302335.1 - A._johnsonii_XBB1_GCA_001484935.1 - A._lwoffii_WJ10621_uid85143	hypothetical_protein
aba.2446	Acinetobacter_sp._AJ2199 - A._johnsonii_ANC_3681_GCA_000368805.1 - A._johnsonii_CIP_64.6_GCA_000368045.1 - A._johnsonii_SH046_GCA_000162055.1 - A._johnsonii_TG19605_GCA_000301735.1 - A._johnsonii_TG19625_GCA_000302335.1 - A._lwoffii_WJ10621_uid85143	hypothetical_protein
aba.2551	Acinetobacter_sp._AJ2199 - A._johnsonii_ANC_3681_GCA_000368805.1 - A._johnsonii_CIP_64.6_GCA_000368045.1 - A._johnsonii_TG19605_GCA_000301735.1 - A._johnsonii_TG19625_GCA_000302335.1	hypothetical_protein
aba.2621	Acinetobacter_sp._AJ2199 - A._johnsonii_ANC_3681_GCA_000368805.1 - A._johnsonii_CIP_64.6_GCA_000368045.1 - A._johnsonii_DSM_6963_GCA_000949655.1 - A._johnsonii_MB44_GCA_001483265.1 - A._johnsonii_SH046_GCA_000162055.1 - A._johnsonii_TG19605_GCA_000301735.1 - A._johnsonii_TG19625_GCA_000302335.1 - A._johnsonii_XBB1_GCA_001484935.1 - A._lwoffii_WJ10621_uid85143	hypothetical_protein	GO:0007049_cell_cycle - GO:0009987_cellular_process - GO:0044699_single-organism_process - GO:0051301_cell_division - GO:0044763_single-organism_cellular_process - GO:0000910_cytokinesis - GO:0000003_reproduction - GO:0032505_reproduction_of_a_single-celled_organism - GO:0019954_asexual_reproduction - GO:0022402_cell_cycle_process - GO:0043093_cytokinesis_by_binary_fission - GO:0016020_membrane -…
aba.2688	Acinetobacter_sp._AJ2199 - A._johnsonii_ANC_3681_GCA_000368805.1 - A._johnsonii_CIP_64.6_GCA_000368045.1 - A._johnsonii_SH046_GCA_000162055.1 - A._johnsonii_TG19605_GCA_000301735.1 - A._johnsonii_TG19625_GCA_000302335.1	hypothetical_protein
aba.2701	Acinetobacter_sp._AJ2199 - A._johnsonii_ANC_3681_GCA_000368805.1 - A._johnsonii_CIP_64.6_GCA_000368045.1 - A._johnsonii_TG19605_GCA_000301735.1	hypothetical_protein
aba.2735	Acinetobacter_sp._AJ2199 - A._johnsonii_ANC_3681_GCA_000368805.1 - A._johnsonii_TG19605_GCA_000301735.1 - A._johnsonii_TG19625_GCA_000302335.1	hypothetical_protein	GO:0044425_membrane_part - GO:0016021_integral_to_membrane - GO:0016020_membrane - GO:0031224_intrinsic_to_membrane
aba.2739	Acinetobacter_sp._AJ2199 - A._johnsonii_ANC_3681_GCA_000368805.1 - A._johnsonii_CIP_64.6_GCA_000368045.1 - A._johnsonii_SH046_GCA_000162055.1 - A._johnsonii_TG19605_GCA_000301735.1 - A._johnsonii_TG19625_GCA_000302335.1	hypothetical_protein
aba.2755	Acinetobacter_sp._AJ2199 - A._johnsonii_ANC_3681_GCA_000368805.1 - A._johnsonii_SH046_GCA_000162055.1 - A._lwoffii_WJ10621_uid85143	membrane_associated_sulfatase	GO:0016787_hydrolase_activity - GO:0003824_catalytic_activity - GO:0016788_hydrolase_activity,_acting_on_ester_bonds - GO:0008484_sulfuric_ester_hydrolase_activity - GO:0008152_metabolic_process
aba.2765	Acinetobacter_sp._AJ2199 - A._johnsonii_ANC_3681_GCA_000368805.1	hypothetical_protein
aba.2767	Acinetobacter_sp._AJ2199 - A._johnsonii_ANC_3681_GCA_000368805.1 - A._johnsonii_CIP_64.6_GCA_000368045.1 - A._johnsonii_DSM_6963_GCA_000949655.1 - A._johnsonii_MB44_GCA_001483265.1 - A._johnsonii_SH046_GCA_000162055.1 - A._johnsonii_TG19605_GCA_000301735.1 - A._johnsonii_TG19625_GCA_000302335.1 - A._johnsonii_XBB1_GCA_001484935.1 - A._lwoffii_WJ10621_uid85143	hypothetical_protein	GO:0071704_organic_substance_metabolic_process - GO:0071554_cell_wall_organization_or_biogenesis - GO:0044260_cellular_macromolecule_metabolic_process - GO:0016998_cell_wall_macromolecule_catabolic_process - GO:0009987_cellular_process - GO:0044237_cellular_metabolic_process - GO:0043170_macromolecule_metabolic_process - GO:0044248_cellular_catabolic_process - GO:0044036_cell_wall_macromolecule_m…
aba.2805	Acinetobacter_sp._AJ2199 - A._johnsonii_ANC_3681_GCA_000368805.1 - A._johnsonii_SH046_GCA_000162055.1	hypothetical_protein
aba.2839	Acinetobacter_sp._AJ2199 - A._johnsonii_ANC_3681_GCA_000368805.1 - A._johnsonii_CIP_64.6_GCA_000368045.1 - A._johnsonii_SH046_GCA_000162055.1 - A._johnsonii_TG19605_GCA_000301735.1 - A._johnsonii_TG19625_GCA_000302335.1	hypothetical_protein
aba.2899	Acinetobacter_sp._AJ2199 - A._johnsonii_ANC_3681_GCA_000368805.1	hypothetical_protein
aba.2901	Acinetobacter_sp._AJ2199 - A._johnsonii_ANC_3681_GCA_000368805.1 - A._johnsonii_CIP_64.6_GCA_000368045.1 - A._johnsonii_DSM_6963_GCA_000949655.1 - A._johnsonii_MB44_GCA_001483265.1 - A._johnsonii_TG19605_GCA_000301735.1 - A._johnsonii_TG19625_GCA_000302335.1 - A._johnsonii_XBB1_GCA_001484935.1 - A._lwoffii_WJ10621_uid85143	hypothetical_protein
aba.2948	Acinetobacter_sp._AJ2199 - A._johnsonii_ANC_3681_GCA_000368805.1 - A._johnsonii_CIP_64.6_GCA_000368045.1 - A._johnsonii_DSM_6963_GCA_000949655.1 - A._johnsonii_MB44_GCA_001483265.1 - A._johnsonii_SH046_GCA_000162055.1 - A._johnsonii_TG19605_GCA_000301735.1 - A._johnsonii_TG19625_GCA_000302335.1 - A._johnsonii_XBB1_GCA_001484935.1 - A._lwoffii_WJ10621_uid85143	hypothetical_protein
aba.2975	Acinetobacter_sp._AJ2199 - A._johnsonii_ANC_3681_GCA_000368805.1 - A._johnsonii_CIP_64.6_GCA_000368045.1 - A._johnsonii_SH046_GCA_000162055.1 - A._johnsonii_TG19605_GCA_000301735.1 - A._johnsonii_TG19625_GCA_000302335.1	hypothetical_protein
aba.3118	Acinetobacter_sp._AJ2199 - A._johnsonii_ANC_3681_GCA_000368805.1 - A._johnsonii_TG19605_GCA_000301735.1 - A._johnsonii_TG19625_GCA_000302335.1	hypothetical_protein
aba.3263	Acinetobacter_sp._AJ2199 - A._johnsonii_ANC_3681_GCA_000368805.1 - A._johnsonii_CIP_64.6_GCA_000368045.1 - A._johnsonii_DSM_6963_GCA_000949655.1 - A._johnsonii_MB44_GCA_001483265.1 - A._johnsonii_SH046_GCA_000162055.1 - A._johnsonii_TG19605_GCA_000301735.1 - A._johnsonii_TG19625_GCA_000302335.1 - A._lwoffii_WJ10621_uid85143	hypothetical_protein	GO:0005488_binding - GO:0050136_NADH_dehydrogenase_(quinone)_activity - GO:0016655_oxidoreductase_activity,_acting_on_NAD(P)H,_quinone_or_similar_compound_as_acceptor - GO:0008137_NADH_dehydrogenase_(ubiquinone)_activity - GO:0003824_catalytic_activity - GO:0048037_cofactor_binding - GO:0016651_oxidoreductase_activity,_acting_on_NAD(P)H - GO:0048038_quinone_binding - GO:0003954_NADH_dehydrogenase…
aba.3275	Acinetobacter_sp._AJ2199 - A._johnsonii_ANC_3681_GCA_000368805.1 - A._johnsonii_CIP_64.6_GCA_000368045.1 - A._johnsonii_SH046_GCA_000162055.1 - A._johnsonii_TG19605_GCA_000301735.1 - A._johnsonii_TG19625_GCA_000302335.1	hypothetical_protein
abb.113	Acinetobacter_sp._AJ2199 - A._johnsonii_CIP_64.6_GCA_000368045.1 - A._johnsonii_TG19605_GCA_000301735.1	hypothetical_protein
abb.422	Acinetobacter_sp._AJ2199 - A._johnsonii_CIP_64.6_GCA_000368045.1 - A._johnsonii_TG19605_GCA_000301735.1 - A._johnsonii_TG19625_GCA_000302335.1	hypothetical_protein
abb.462	Acinetobacter_sp._AJ2199 - A._johnsonii_CIP_64.6_GCA_000368045.1 - A._johnsonii_TG19605_GCA_000301735.1 - A._johnsonii_TG19625_GCA_000302335.1	hypothetical_protein
abb.638	Acinetobacter_sp._AJ2199 - A._johnsonii_CIP_64.6_GCA_000368045.1 - A._johnsonii_TG19605_GCA_000301735.1 - A._johnsonii_TG19625_GCA_000302335.1	hypothetical_protein
abb.641	Acinetobacter_sp._AJ2199 - A._johnsonii_CIP_64.6_GCA_000368045.1 - A._johnsonii_DSM_6963_GCA_000949655.1 - A._johnsonii_TG19605_GCA_000301735.1 - A._johnsonii_TG19625_GCA_000302335.1 - A._johnsonii_XBB1_GCA_001484935.1	hypothetical_protein	GO:0005727_extrachromosomal_circular_DNA - GO:0044464_cell_part - GO:0005623_cell - GO:0005622_intracellular - GO:0046821_extrachromosomal_DNA - GO:0044424_intracellular_part
abb.645	Acinetobacter_sp._AJ2199 - A._johnsonii_CIP_64.6_GCA_000368045.1 - A._johnsonii_TG19605_GCA_000301735.1 - A._johnsonii_TG19625_GCA_000302335.1	hypothetical_protein
abb.721	Acinetobacter_sp._AJ2199 - A._johnsonii_CIP_64.6_GCA_000368045.1 - A._johnsonii_TG19605_GCA_000301735.1 - A._johnsonii_TG19625_GCA_000302335.1	hypothetical_protein
abb.930	Acinetobacter_sp._AJ2199 - A._johnsonii_CIP_64.6_GCA_000368045.1 - A._johnsonii_SH046_GCA_000162055.1 - A._johnsonii_TG19605_GCA_000301735.1 - A._johnsonii_TG19625_GCA_000302335.1	hypothetical_protein
abb.948	Acinetobacter_sp._AJ2199 - A._johnsonii_CIP_64.6_GCA_000368045.1 - A._johnsonii_SH046_GCA_000162055.1 - A._johnsonii_TG19605_GCA_000301735.1 - A._johnsonii_TG19625_GCA_000302335.1	hypothetical_protein	GO:0003700_sequence-specific_DNA_binding_transcription_factor_activity - GO:0097159_organic_cyclic_compound_binding - GO:0000988_protein_binding_transcription_factor_activity - GO:0016987_sigma_factor_activity - GO:0001071_nucleic_acid_binding_transcription_factor_activity - GO:0003676_nucleic_acid_binding - GO:0003677_DNA_binding - GO:0000990_core_RNA_polymerase_binding_transcription_factor_acti…
abb.959	Acinetobacter_sp._AJ2199 - A._johnsonii_CIP_64.6_GCA_000368045.1	hypothetical_protein
abb.1228	Acinetobacter_sp._AJ2199 - A._johnsonii_CIP_64.6_GCA_000368045.1 - A._johnsonii_TG19605_GCA_000301735.1 - A._johnsonii_TG19625_GCA_000302335.1	hypothetical_protein
abb.1291	Acinetobacter_sp._AJ2199 - A._johnsonii_CIP_64.6_GCA_000368045.1 - A._johnsonii_TG19605_GCA_000301735.1 - A._johnsonii_TG19625_GCA_000302335.1 - A._lwoffii_WJ10621_uid85143	hypothetical_protein	GO:0044699_single-organism_process - GO:0051179_localization - GO:0009987_cellular_process - GO:0006810_transport - GO:0044765_single-organism_transport - GO:0044763_single-organism_cellular_process - GO:0051234_establishment_of_localization - GO:0055085_transmembrane_transport - GO:0016020_membrane - GO:0016021_integral_to_membrane - GO:0044425_membrane_part - GO:0031224_intrinsic_to_membrane
abb.1334	Acinetobacter_sp._AJ2199 - A._johnsonii_CIP_64.6_GCA_000368045.1 - A._johnsonii_DSM_6963_GCA_000949655.1 - A._johnsonii_SH046_GCA_000162055.1 - A._johnsonii_TG19605_GCA_000301735.1 - A._johnsonii_TG19625_GCA_000302335.1 - A._lwoffii_WJ10621_uid85143	hypothetical_protein
abb.1430	Acinetobacter_sp._AJ2199 - A._johnsonii_CIP_64.6_GCA_000368045.1	hypothetical_protein
abb.1660	Acinetobacter_sp._AJ2199 - A._johnsonii_CIP_64.6_GCA_000368045.1 - A._johnsonii_TG19605_GCA_000301735.1 - A._johnsonii_TG19625_GCA_000302335.1	hypothetical_protein
abb.1674	Acinetobacter_sp._AJ2199 - A._johnsonii_CIP_64.6_GCA_000368045.1 - A._johnsonii_TG19605_GCA_000301735.1 - A._johnsonii_TG19625_GCA_000302335.1	hypothetical_protein
abb.1725	Acinetobacter_sp._AJ2199 - A._johnsonii_CIP_64.6_GCA_000368045.1 - A._johnsonii_TG19605_GCA_000301735.1 - A._johnsonii_TG19625_GCA_000302335.1	Iron(III)_dicitrate_transport_protein_FecA	GO:0005215_transporter_activity - GO:0004872_receptor_activity - GO:0006810_transport - GO:0051179_localization - GO:0051234_establishment_of_localization - GO:0016020_membrane - GO:0044464_cell_part - GO:0005623_cell - GO:0071944_cell_periphery - GO:0031975_envelope - GO:0044462_external_encapsulating_structure_part - GO:0019867_outer_membrane - GO:0030312_external_encapsulating_structure - GO:0…
abb.1726	Acinetobacter_sp._AJ2199 - A._johnsonii_CIP_64.6_GCA_000368045.1 - A._johnsonii_TG19605_GCA_000301735.1 - A._johnsonii_TG19625_GCA_000302335.1	Iron(III)_dicitrate_transport_protein_FecA	GO:0005215_transporter_activity - GO:0004872_receptor_activity - GO:0006810_transport - GO:0051234_establishment_of_localization - GO:0051179_localization - GO:0016020_membrane - GO:0044464_cell_part - GO:0005623_cell - GO:0071944_cell_periphery - GO:0031975_envelope - GO:0044462_external_encapsulating_structure_part - GO:0019867_outer_membrane - GO:0030312_external_encapsulating_structure - GO:0…
abb.1795	Acinetobacter_sp._AJ2199 - A._johnsonii_CIP_64.6_GCA_000368045.1 - A._johnsonii_DSM_6963_GCA_000949655.1 - A._johnsonii_TG19605_GCA_000301735.1 - A._johnsonii_TG19625_GCA_000302335.1 - A._johnsonii_XBB1_GCA_001484935.1	hypothetical_protein
abb.1796	Acinetobacter_sp._AJ2199 - A._johnsonii_CIP_64.6_GCA_000368045.1 - A._johnsonii_DSM_6963_GCA_000949655.1 - A._johnsonii_TG19605_GCA_000301735.1 - A._johnsonii_TG19625_GCA_000302335.1 - A._johnsonii_XBB1_GCA_001484935.1	hypothetical_protein
abb.1802	Acinetobacter_sp._AJ2199 - A._johnsonii_CIP_64.6_GCA_000368045.1 - A._johnsonii_TG19605_GCA_000301735.1 - A._johnsonii_TG19625_GCA_000302335.1	hypothetical_protein	GO:0097159_organic_cyclic_compound_binding - GO:1901363_heterocyclic_compound_binding - GO:0005488_binding - GO:0003676_nucleic_acid_binding - GO:0003677_DNA_binding - GO:0080090_regulation_of_primary_metabolic_process - GO:0019222_regulation_of_metabolic_process - GO:0019219_regulation_of_nucleobase-containing_compound_metabolic_process - GO:0031323_regulation_of_cellular_metabolic_process - GO:…
abb.1975	Acinetobacter_sp._AJ2199 - A._johnsonii_CIP_64.6_GCA_000368045.1 - A._johnsonii_TG19605_GCA_000301735.1 - A._johnsonii_TG19625_GCA_000302335.1	hypothetical_protein
abb.1979	Acinetobacter_sp._AJ2199 - A._johnsonii_CIP_64.6_GCA_000368045.1 - A._johnsonii_TG19605_GCA_000301735.1 - A._johnsonii_TG19625_GCA_000302335.1	hypothetical_protein
abb.1982	Acinetobacter_sp._AJ2199 - A._johnsonii_CIP_64.6_GCA_000368045.1 - A._johnsonii_DSM_6963_GCA_000949655.1 - A._johnsonii_TG19605_GCA_000301735.1 - A._johnsonii_TG19625_GCA_000302335.1	hypothetical_protein	GO:0003824_catalytic_activity - GO:0016787_hydrolase_activity - GO:0019120_hydrolase_activity,_acting_on_acid_halide_bonds,_in_C-halide_compounds - GO:0016824_hydrolase_activity,_acting_on_acid_halide_bonds - GO:0018786_haloalkane_dehalogenase_activity - GO:0033961_cis-stilbene-oxide_hydrolase_activity - GO:0016801_hydrolase_activity,_acting_on_ether_bonds - GO:0016803_ether_hydrolase_activity - …
abb.1993	Acinetobacter_sp._AJ2199 - A._johnsonii_CIP_64.6_GCA_000368045.1 - A._johnsonii_TG19605_GCA_000301735.1 - A._johnsonii_TG19625_GCA_000302335.1	hypothetical_protein
abb.2008	Acinetobacter_sp._AJ2199 - A._johnsonii_CIP_64.6_GCA_000368045.1 - A._johnsonii_DSM_6963_GCA_000949655.1 - A._johnsonii_SH046_GCA_000162055.1 - A._johnsonii_TG19605_GCA_000301735.1	hypothetical_protein
abb.2140	Acinetobacter_sp._AJ2199 - A._johnsonii_CIP_64.6_GCA_000368045.1 - A._johnsonii_DSM_6963_GCA_000949655.1 - A._johnsonii_TG19605_GCA_000301735.1 - A._johnsonii_TG19625_GCA_000302335.1 - A._lwoffii_WJ10621_uid85143	hypothetical_protein
abb.2246	Acinetobacter_sp._AJ2199 - A._johnsonii_CIP_64.6_GCA_000368045.1 - A._johnsonii_TG19605_GCA_000301735.1 - A._johnsonii_TG19625_GCA_000302335.1	hypothetical_protein
abb.2302	Acinetobacter_sp._AJ2199 - A._johnsonii_CIP_64.6_GCA_000368045.1 - A._johnsonii_DSM_6963_GCA_000949655.1 - A._johnsonii_TG19605_GCA_000301735.1 - A._johnsonii_TG19625_GCA_000302335.1	hypothetical_protein
abb.2866	Acinetobacter_sp._AJ2199 - A._johnsonii_CIP_64.6_GCA_000368045.1 - A._johnsonii_DSM_6963_GCA_000949655.1 - A._johnsonii_TG19605_GCA_000301735.1 - A._johnsonii_TG19625_GCA_000302335.1	hypothetical_protein	GO:0003824_catalytic_activity - GO:0016829_lyase_activity - GO:0016841_ammonia-lyase_activity - GO:0008797_aspartate_ammonia-lyase_activity - GO:0016840_carbon-nitrogen_lyase_activity - GO:0008152_metabolic_process
abb.3382	Acinetobacter_sp._AJ2199 - A._johnsonii_CIP_64.6_GCA_000368045.1 - A._johnsonii_SH046_GCA_000162055.1 - A._johnsonii_TG19605_GCA_000301735.1 - A._johnsonii_TG19625_GCA_000302335.1	hypothetical_protein	GO:0003824_catalytic_activity - GO:0000156_phosphorelay_response_regulator_activity - GO:0004871_signal_transducer_activity - GO:0060089_molecular_transducer_activity - GO:0035556_intracellular_signal_transduction - GO:0008152_metabolic_process - GO:0080090_regulation_of_primary_metabolic_process - GO:0019222_regulation_of_metabolic_process - GO:0031326_regulation_of_cellular_biosynthetic_process…
Code*	Genomes	Annotation	Function
abl.182	A._johnsonii_TG19605_GCA_000301735.1	hypothetical_protein
abl.195	A._johnsonii_TG19605_GCA_000301735.1	hypothetical_protein
abl.286	A._johnsonii_TG19605_GCA_000301735.1	hypothetical_protein
abl.313	A._johnsonii_TG19605_GCA_000301735.1	hypothetical_protein	GO:0008080_N-acetyltransferase_activity - GO:0016740_transferase_activity - GO:0003824_catalytic_activity - GO:0016407_acetyltransferase_activity - GO:0016746_transferase_activity,_transferring_acyl_groups - GO:0016747_transferase_activity,_transferring_acyl_groups_other_than_amino-acyl_groups - GO:0016410_N-acyltransferase_activity - GO:0008152_metabolic_process
abl.768	A._johnsonii_TG19605_GCA_000301735.1	hypothetical_protein	GO:0043565_sequence-specific_DNA_binding - GO:0097159_organic_cyclic_compound_binding - GO:0005488_binding - GO:0003676_nucleic_acid_binding - GO:0003677_DNA_binding - GO:1901363_heterocyclic_compound_binding
abl.1041	A._johnsonii_TG19605_GCA_000301735.1	hypothetical_protein
abl.1099	A._johnsonii_TG19605_GCA_000301735.1	hypothetical_protein
abl.1317	A._johnsonii_TG19605_GCA_000301735.1	Mobile_element_protein	GO:0004803_transposase_activity - GO:0097159_organic_cyclic_compound_binding - GO:0003824_catalytic_activity - GO:0005488_binding - GO:0003676_nucleic_acid_binding - GO:0003677_DNA_binding - GO:1901363_heterocyclic_compound_binding - GO:0006310_DNA_recombination - GO:0006139_nucleobase-containing_compound_metabolic_process - GO:0006313_transposition,_DNA-mediated - GO:0044260_cellular_macromolecu…
abl.1449	A._johnsonii_TG19605_GCA_000301735.1	hypothetical_protein
abl.1696	A._johnsonii_TG19605_GCA_000301735.1	twitching_motility_protein_PilH	GO:0060089_molecular_transducer_activity - GO:0004871_signal_transducer_activity - GO:0000156_phosphorelay_response_regulator_activity - GO:0016740_transferase_activity - GO:0003824_catalytic_activity - GO:0016772_transferase_activity,_transferring_phosphorus-containing_groups - GO:0016301_kinase_activity - GO:0035556_intracellular_signal_transduction - GO:0080090_regulation_of_primary_metabolic_…
abl.1808	A._johnsonii_TG19605_GCA_000301735.1	Holin-like_protein_CidA	GO:0003824_catalytic_activity - GO:0016787_hydrolase_activity - GO:0008152_metabolic_process - GO:0016021_integral_to_membrane - GO:0016020_membrane - GO:0044425_membrane_part - GO:0031224_intrinsic_to_membrane - GO:0044464_cell_part - GO:0005623_cell - GO:0071944_cell_periphery - GO:0005886_plasma_membrane
abl.1832	A._johnsonii_TG19605_GCA_000301735.1	hypothetical_protein
abl.2181	A._johnsonii_TG19605_GCA_000301735.1	conserved_hypothetical_protein_3B_putative_exported_protein
abl.2233	A._johnsonii_TG19605_GCA_000301735.1	hypothetical_protein	GO:0016740_transferase_activity - GO:0003824_catalytic_activity - GO:0016779_nucleotidyltransferase_activity - GO:0016772_transferase_activity,_transferring_phosphorus-containing_groups - GO:0035639_purine_ribonucleoside_triphosphate_binding - GO:0005488_binding - GO:0000166_nucleotide_binding - GO:1901363_heterocyclic_compound_binding - GO:0001883_purine_nucleoside_binding - GO:0001882_nucleosid…
abl.2236	A._johnsonii_TG19605_GCA_000301735.1	hypothetical_protein	GO:0003824_catalytic_activity - GO:0016787_hydrolase_activity - GO:0016791_phosphatase_activity - GO:0042578_phosphoric_ester_hydrolase_activity - GO:0016788_hydrolase_activity,_acting_on_ester_bonds - GO:0004725_protein_tyrosine_phosphatase_activity - GO:0004721_phosphoprotein_phosphatase_activity - GO:0035335_peptidyl-tyrosine_dephosphorylation - GO:0008152_metabolic_process - GO:0009987_cellul…
abl.2283	A._johnsonii_TG19605_GCA_000301735.1	hypothetical_protein
abl.2304	A._johnsonii_TG19605_GCA_000301735.1	Putative_transcriptional_regulator	GO:0003677_DNA_binding - GO:0043565_sequence-specific_DNA_binding - GO:0097159_organic_cyclic_compound_binding - GO:0005488_binding - GO:0003676_nucleic_acid_binding - GO:1901363_heterocyclic_compound_binding
abl.2308	A._johnsonii_TG19605_GCA_000301735.1	Conjugal_transfer_protein	GO:0043169_cation_binding - GO:0046914_transition_metal_ion_binding - GO:0043167_ion_binding - GO:0005488_binding - GO:0046872_metal_ion_binding - GO:0008270_zinc_ion_binding
abl.2389	A._johnsonii_TG19605_GCA_000301735.1	hypothetical_protein
abl.2569	A._johnsonii_TG19605_GCA_000301735.1	hypothetical_protein
abl.2741	A._johnsonii_TG19605_GCA_000301735.1	hypothetical_protein
abl.3314	A._johnsonii_TG19605_GCA_000301735.1	hypothetical_protein
abm.118	A._johnsonii_TG19625_GCA_000302335.1	hypothetical_protein
abm.178	A._johnsonii_TG19625_GCA_000302335.1	Mobile_element_protein	GO:0004803_transposase_activity - GO:0097159_organic_cyclic_compound_binding - GO:0003824_catalytic_activity - GO:0005488_binding - GO:0003676_nucleic_acid_binding - GO:0003677_DNA_binding - GO:1901363_heterocyclic_compound_binding - GO:0006310_DNA_recombination - GO:0006139_nucleobase-containing_compound_metabolic_process - GO:0006313_transposition,_DNA-mediated - GO:0044260_cellular_macromolecu…
abm.254	A._johnsonii_TG19625_GCA_000302335.1	FIG056164:_rhomboid_family_serine_protease	GO:0016787_hydrolase_activity - GO:0004175_endopeptidase_activity - GO:0004252_serine-type_endopeptidase_activity - GO:0017171_serine_hydrolase_activity - GO:0003824_catalytic_activity - GO:0070011_peptidase_activity,_acting_on_L-amino_acid_peptides - GO:0008233_peptidase_activity - GO:0008236_serine-type_peptidase_activity - GO:0008152_metabolic_process - GO:0044238_primary_metabolic_process - G…
abm.361	A._johnsonii_TG19625_GCA_000302335.1	Mobile_element_protein	GO:0097159_organic_cyclic_compound_binding - GO:0005488_binding - GO:0003676_nucleic_acid_binding - GO:0003677_DNA_binding - GO:1901363_heterocyclic_compound_binding - GO:0004803_transposase_activity - GO:0003824_catalytic_activity - GO:0006310_DNA_recombination - GO:0006139_nucleobase-containing_compound_metabolic_process - GO:0006313_transposition,_DNA-mediated - GO:0044260_cellular_macromolecu…
abm.793	A._johnsonii_TG19625_GCA_000302335.1	hypothetical_protein
abm.939	A._johnsonii_TG19625_GCA_000302335.1	hypothetical_protein
abm.950	A._johnsonii_TG19625_GCA_000302335.1	hypothetical_protein
abm.1085	A._johnsonii_TG19625_GCA_000302335.1	hypothetical_protein
abm.1470	A._johnsonii_TG19625_GCA_000302335.1	conserved_hypothetical_protein_3B_putative_exported_protein
abm.1835	A._johnsonii_TG19625_GCA_000302335.1	Mobile_element_protein	GO:0004803_transposase_activity - GO:0097159_organic_cyclic_compound_binding - GO:0003824_catalytic_activity - GO:0005488_binding - GO:0003676_nucleic_acid_binding - GO:0003677_DNA_binding - GO:1901363_heterocyclic_compound_binding - GO:0006310_DNA_recombination - GO:0006139_nucleobase-containing_compound_metabolic_process - GO:0006313_transposition,_DNA-mediated - GO:0044260_cellular_macromolecu…
abm.2110	A._johnsonii_TG19625_GCA_000302335.1	hypothetical_protein
abm.2298	A._johnsonii_TG19625_GCA_000302335.1	hypothetical_protein
abm.2414	A._johnsonii_TG19625_GCA_000302335.1	hypothetical_protein
abm.2505	A._johnsonii_TG19625_GCA_000302335.1	hypothetical_protein
abm.2669	A._johnsonii_TG19625_GCA_000302335.1	hypothetical_protein
abm.2717	A._johnsonii_TG19625_GCA_000302335.1	Mobile_element_protein	GO:0004803_transposase_activity - GO:0097159_organic_cyclic_compound_binding - GO:0003824_catalytic_activity - GO:0005488_binding - GO:0003676_nucleic_acid_binding - GO:0003677_DNA_binding - GO:1901363_heterocyclic_compound_binding - GO:0006310_DNA_recombination - GO:0006139_nucleobase-containing_compound_metabolic_process - GO:0006313_transposition,_DNA-mediated - GO:0044260_cellular_macromolecu…
abm.3041	A._johnsonii_TG19625_GCA_000302335.1	hypothetical_protein
abm.3071	A._johnsonii_TG19625_GCA_000302335.1	Microsomal_dipeptidase_(EC_3.4.13.19)
abm.3161	A._johnsonii_TG19625_GCA_000302335.1	hypothetical_protein
abm.3257	A._johnsonii_TG19625_GCA_000302335.1	RND_multidrug_efflux_transporter_3B_Acriflavin_resistance_protein	GO:0005215_transporter_activity - GO:0006810_transport - GO:0051234_establishment_of_localization - GO:0051179_localization - GO:0016020_membrane - GO:0016021_integral_to_membrane - GO:0044425_membrane_part - GO:0031224_intrinsic_to_membrane
abm.3386	A._johnsonii_TG19625_GCA_000302335.1	fragment_of_transposase
abm.3408	A._johnsonii_TG19625_GCA_000302335.1	hypothetical_protein
abm.3481	A._johnsonii_TG19625_GCA_000302335.1	Mobile_element_protein
abm.3482	A._johnsonii_TG19625_GCA_000302335.1	hypothetical_protein	GO:0003824_catalytic_activity - GO:0016491_oxidoreductase_activity - GO:0055114_oxidation-reduction_process - GO:0044710_single-organism_metabolic_process - GO:0008152_metabolic_process
acc.65	A._johnsonii_SH046_GCA_000162055.1	Transcriptional_regulator2C_AraC_family	GO:0043565_sequence-specific_DNA_binding - GO:0003700_sequence-specific_DNA_binding_transcription_factor_activity - GO:0097159_organic_cyclic_compound_binding - GO:0005488_binding - GO:0003676_nucleic_acid_binding - GO:0003677_DNA_binding - GO:1901363_heterocyclic_compound_binding - GO:0001071_nucleic_acid_binding_transcription_factor_activity - GO:0003824_catalytic_activity - GO:0016740_transfer…
acc.87	A._johnsonii_SH046_GCA_000162055.1	putative_transport_protein_(permease)	GO:0044699_single-organism_process - GO:0051179_localization - GO:0009987_cellular_process - GO:0006810_transport - GO:0044765_single-organism_transport - GO:0044763_single-organism_cellular_process - GO:0051234_establishment_of_localization - GO:0055085_transmembrane_transport - GO:0016020_membrane - GO:0016021_integral_to_membrane - GO:0044425_membrane_part - GO:0031224_intrinsic_to_membrane
acc.107	A._johnsonii_SH046_GCA_000162055.1	Methionine_ABC_transporter_substrate-binding_protein
acc.108	A._johnsonii_SH046_GCA_000162055.1	Methionine_ABC_transporter_substrate-binding_protein
acc.125	A._johnsonii_SH046_GCA_000162055.1	Transcriptional_regulator2C_AraC_family	GO:0043565_sequence-specific_DNA_binding - GO:0003700_sequence-specific_DNA_binding_transcription_factor_activity - GO:0097159_organic_cyclic_compound_binding - GO:0005488_binding - GO:0003676_nucleic_acid_binding - GO:0003677_DNA_binding - GO:1901363_heterocyclic_compound_binding - GO:0001071_nucleic_acid_binding_transcription_factor_activity - GO:0032774_RNA_biosynthetic_process - GO:0019222_re…
acc.156	A._johnsonii_SH046_GCA_000162055.1	hypothetical_protein
acc.157	A._johnsonii_SH046_GCA_000162055.1	hypothetical_protein
acc.197	A._johnsonii_SH046_GCA_000162055.1	hypothetical_protein	GO:0097159_organic_cyclic_compound_binding - GO:0005488_binding - GO:0003676_nucleic_acid_binding - GO:0003677_DNA_binding - GO:1901363_heterocyclic_compound_binding - GO:0004803_transposase_activity - GO:0003824_catalytic_activity - GO:0006310_DNA_recombination - GO:0006139_nucleobase-containing_compound_metabolic_process - GO:0006313_transposition,_DNA-mediated - GO:0044260_cellular_macromolecu…
acc.223	A._johnsonii_SH046_GCA_000162055.1	hypothetical_protein	GO:0005215_transporter_activity - GO:0008289_lipid_binding - GO:0005488_binding - GO:0006810_transport - GO:0051234_establishment_of_localization - GO:0051179_localization - GO:0016020_membrane
acc.224	A._johnsonii_SH046_GCA_000162055.1	Outer_membrane_protein	GO:0005215_transporter_activity - GO:0005488_binding - GO:0008289_lipid_binding - GO:0006810_transport - GO:0051179_localization - GO:0051234_establishment_of_localization - GO:0016020_membrane
acc.225	A._johnsonii_SH046_GCA_000162055.1	Outer_membrane_protein	GO:0005215_transporter_activity - GO:0008289_lipid_binding - GO:0005488_binding - GO:0006810_transport - GO:0051234_establishment_of_localization - GO:0051179_localization - GO:0016020_membrane
acc.226	A._johnsonii_SH046_GCA_000162055.1	hypothetical_protein	GO:0005215_transporter_activity - GO:0005488_binding - GO:0008289_lipid_binding - GO:0006810_transport - GO:0051179_localization - GO:0051234_establishment_of_localization - GO:0016020_membrane
acc.227	A._johnsonii_SH046_GCA_000162055.1	RND_multidrug_efflux_transporter_3B_Acriflavin_resistance_protein	GO:0005215_transporter_activity - GO:0006810_transport - GO:0051234_establishment_of_localization - GO:0051179_localization - GO:0016020_membrane - GO:0016021_integral_to_membrane - GO:0044425_membrane_part - GO:0031224_intrinsic_to_membrane
acc.228	A._johnsonii_SH046_GCA_000162055.1	RND_multidrug_efflux_transporter_3B_Acriflavin_resistance_protein	GO:0005215_transporter_activity - GO:0006810_transport - GO:0051234_establishment_of_localization - GO:0051179_localization - GO:0016020_membrane - GO:0016021_integral_to_membrane - GO:0044425_membrane_part - GO:0031224_intrinsic_to_membrane
acc.231	A._johnsonii_SH046_GCA_000162055.1	hypothetical_protein	GO:0003824_catalytic_activity - GO:0005488_binding - GO:0043167_ion_binding - GO:1901363_heterocyclic_compound_binding - GO:0097159_organic_cyclic_compound_binding - GO:0008152_metabolic_process - GO:0090304_nucleic_acid_metabolic_process - GO:0044249_cellular_biosynthetic_process - GO:0034641_cellular_nitrogen_compound_metabolic_process - GO:0006807_nitrogen_compound_metabolic_process - GO:00346…
acc.254	A._johnsonii_SH046_GCA_000162055.1	hypothetical_protein
acc.272	A._johnsonii_SH046_GCA_000162055.1	GGDEF_family_protein	GO:0003824_catalytic_activity - GO:0016829_lyase_activity - GO:0016849_phosphorus-oxygen_lyase_activity - GO:0060089_molecular_transducer_activity - GO:0004871_signal_transducer_activity - GO:0016740_transferase_activity - GO:0016301_kinase_activity - GO:0016772_transferase_activity,_transferring_phosphorus-containing_groups - GO:0038023_signaling_receptor_activity - GO:0004673_protein_histidine_…
acc.273	A._johnsonii_SH046_GCA_000162055.1	putative_GGDEF_family_protein	GO:0003824_catalytic_activity - GO:0016829_lyase_activity - GO:0016849_phosphorus-oxygen_lyase_activity - GO:0060089_molecular_transducer_activity - GO:0004871_signal_transducer_activity - GO:0016740_transferase_activity - GO:0016301_kinase_activity - GO:0016772_transferase_activity,_transferring_phosphorus-containing_groups - GO:0038023_signaling_receptor_activity - GO:0004673_protein_histidine_…
acc.309	A._johnsonii_SH046_GCA_000162055.1	conserved_hypothetical_protein_[Pyrococcus_horikoshii]_3B_COG2102:_Predicted_ATPases_of_PP-loop_superfamily_3B_IPR002761:_Domain_of_unknown_function_DUF71	GO:0003824_catalytic_activity - GO:0016740_transferase_activity - GO:0008152_metabolic_process
acc.310	A._johnsonii_SH046_GCA_000162055.1	conserved_hypothetical_protein_[Pyrococcus_horikoshii]_3B_COG2102:_Predicted_ATPases_of_PP-loop_superfamily_3B_IPR002761:_Domain_of_unknown_function_DUF71	GO:0043168_anion_binding - GO:0050662_coenzyme_binding - GO:0051540_metal_cluster_binding - GO:0097159_organic_cyclic_compound_binding - GO:0051536_iron-sulfur_cluster_binding - GO:1901265_nucleoside_phosphate_binding - GO:0000166_nucleotide_binding - GO:0036094_small_molecule_binding - GO:0048037_cofactor_binding - GO:0005488_binding - GO:0010181_FMN_binding - GO:0043167_ion_binding - GO:1901363…
acc.323	A._johnsonii_SH046_GCA_000162055.1	hypothetical_protein
acc.328	A._johnsonii_SH046_GCA_000162055.1	hypothetical_protein_3B_putative_signal_peptide
acc.332	A._johnsonii_SH046_GCA_000162055.1	TolA_protein	GO:0008565_protein_transporter_activity - GO:0022892_substrate-specific_transporter_activity - GO:0005215_transporter_activity - GO:0005488_binding - GO:0003676_nucleic_acid_binding - GO:0003677_DNA_binding - GO:0097159_organic_cyclic_compound_binding - GO:1901363_heterocyclic_compound_binding - GO:0008104_protein_localization - GO:0033036_macromolecule_localization - GO:0006810_transport - GO:00…
acc.367	A._johnsonii_SH046_GCA_000162055.1	hypothetical_protein	GO:0003824_catalytic_activity - GO:0016787_hydrolase_activity - GO:0044700_single_organism_signaling - GO:0051716_cellular_response_to_stimulus - GO:0050896_response_to_stimulus - GO:0009987_cellular_process - GO:0044763_single-organism_cellular_process - GO:0050794_regulation_of_cellular_process - GO:0065007_biological_regulation - GO:0023052_signaling - GO:0007165_signal_transduction - GO:00071…
acc.435	A._johnsonii_SH046_GCA_000162055.1	hypothetical_protein
acc.451	A._johnsonii_SH046_GCA_000162055.1	hypothetical_protein
acc.472	A._johnsonii_SH046_GCA_000162055.1	putative_inner_membrane_protein	GO:0003824_catalytic_activity - GO:0016740_transferase_activity - GO:0008152_metabolic_process - GO:0044425_membrane_part - GO:0016021_integral_to_membrane - GO:0016020_membrane - GO:0031224_intrinsic_to_membrane
acc.480	A._johnsonii_SH046_GCA_000162055.1	hypothetical_protein
acc.488	A._johnsonii_SH046_GCA_000162055.1	Transcription_regulator_[contains_diacylglycerol_kinase_catalytic_domain]	GO:0016740_transferase_activity - GO:0016301_kinase_activity - GO:0003824_catalytic_activity - GO:0016772_transferase_activity,_transferring_phosphorus-containing_groups - GO:0004143_diacylglycerol_kinase_activity - GO:0016773_phosphotransferase_activity,_alcohol_group_as_acceptor - GO:0035639_purine_ribonucleoside_triphosphate_binding - GO:0005488_binding - GO:0043167_ion_binding - GO:1901363_he…
acc.502	A._johnsonii_SH046_GCA_000162055.1	Sterol_desaturase	GO:0043169_cation_binding - GO:0046914_transition_metal_ion_binding - GO:0043167_ion_binding - GO:0003824_catalytic_activity - GO:0005488_binding - GO:0005506_iron_ion_binding - GO:0046872_metal_ion_binding - GO:0016491_oxidoreductase_activity - GO:0006633_fatty_acid_biosynthetic_process - GO:0006631_fatty_acid_metabolic_process - GO:0019752_carboxylic_acid_metabolic_process - GO:0044249_cellular…
acc.503	A._johnsonii_SH046_GCA_000162055.1	hypothetical_protein
acc.528	A._johnsonii_SH046_GCA_000162055.1	hypothetical_protein
acc.602	A._johnsonii_SH046_GCA_000162055.1	MFS_transporter	GO:0005215_transporter_activity - GO:0006810_transport - GO:0009987_cellular_process - GO:0055085_transmembrane_transport - GO:0044765_single-organism_transport - GO:0044763_single-organism_cellular_process - GO:0051234_establishment_of_localization - GO:0051179_localization - GO:0044699_single-organism_process - GO:0016021_integral_to_membrane - GO:0016020_membrane - GO:0044425_membrane_part - G…
acc.665	A._johnsonii_SH046_GCA_000162055.1	diguanylate_cyclase/phosphodiesterase_(GGDEF_&_EAL_domains)_with_PAS/PAC_sensor(s)	GO:0003824_catalytic_activity - GO:0016829_lyase_activity - GO:0016849_phosphorus-oxygen_lyase_activity - GO:0004871_signal_transducer_activity - GO:0060089_molecular_transducer_activity - GO:0009187_cyclic_nucleotide_metabolic_process - GO:0044249_cellular_biosynthetic_process - GO:0034641_cellular_nitrogen_compound_metabolic_process - GO:0009165_nucleotide_biosynthetic_process - GO:0023052_sign…
acc.677	A._johnsonii_SH046_GCA_000162055.1	hypothetical_protein
acc.678	A._johnsonii_SH046_GCA_000162055.1	probable_membrane_protein_YPO3302	GO:0051540_metal_cluster_binding - GO:0051536_iron-sulfur_cluster_binding - GO:0003824_catalytic_activity - GO:0051912_CoB--CoM_heterodisulfide_reductase_activity - GO:0005488_binding - GO:0016667_oxidoreductase_activity,_acting_on_a_sulfur_group_of_donors - GO:0016491_oxidoreductase_activity - GO:0071704_organic_substance_metabolic_process - GO:1901576_organic_substance_biosynthetic_process - GO…
acc.720	A._johnsonii_SH046_GCA_000162055.1	Mobile_element_protein	GO:0004803_transposase_activity - GO:0097159_organic_cyclic_compound_binding - GO:0003824_catalytic_activity - GO:0005488_binding - GO:0003676_nucleic_acid_binding - GO:0003677_DNA_binding - GO:1901363_heterocyclic_compound_binding - GO:0006310_DNA_recombination - GO:0006139_nucleobase-containing_compound_metabolic_process - GO:0006313_transposition,_DNA-mediated - GO:0044260_cellular_macromolecu…
acc.721	A._johnsonii_SH046_GCA_000162055.1	hypothetical_protein
acc.726	A._johnsonii_SH046_GCA_000162055.1	hypothetical_protein
acc.786	A._johnsonii_SH046_GCA_000162055.1	hypothetical_protein
acc.788	A._johnsonii_SH046_GCA_000162055.1	hypothetical_protein
acc.793	A._johnsonii_SH046_GCA_000162055.1	hypothetical_protein
acc.795	A._johnsonii_SH046_GCA_000162055.1	hypothetical_protein
acc.798	A._johnsonii_SH046_GCA_000162055.1	hypothetical_protein	GO:0097159_organic_cyclic_compound_binding - GO:1901363_heterocyclic_compound_binding - GO:0005488_binding - GO:0003676_nucleic_acid_binding - GO:0003677_DNA_binding - GO:0006310_DNA_recombination - GO:0006139_nucleobase-containing_compound_metabolic_process - GO:0044260_cellular_macromolecule_metabolic_process - GO:0044238_primary_metabolic_process - GO:0009987_cellular_process - GO:0006725_cell…
acc.801	A._johnsonii_SH046_GCA_000162055.1	hypothetical_protein
acc.833	A._johnsonii_SH046_GCA_000162055.1	hypothetical_protein	GO:0016787_hydrolase_activity - GO:0046914_transition_metal_ion_binding - GO:0043169_cation_binding - GO:0043167_ion_binding - GO:0003824_catalytic_activity - GO:0005488_binding - GO:0046872_metal_ion_binding - GO:0008270_zinc_ion_binding - GO:0016810_hydrolase_activity,_acting_on_carbon-nitrogen_(but_not_peptide)_bonds - GO:0004132_dCMP_deaminase_activity - GO:0016814_hydrolase_activity,_acting_…
acc.938	A._johnsonii_SH046_GCA_000162055.1	Ferrichrome-iron_receptor	GO:0005215_transporter_activity - GO:0004872_receptor_activity - GO:0005488_binding - GO:0043169_cation_binding - GO:0046914_transition_metal_ion_binding - GO:0043167_ion_binding - GO:0005506_iron_ion_binding - GO:0046872_metal_ion_binding - GO:0015603_iron_chelate_transmembrane_transporter_activity - GO:0046915_transition_metal_ion_transmembrane_transporter_activity - GO:0042927_siderophore_tran…
acc.991	A._johnsonii_SH046_GCA_000162055.1	hypothetical_protein	GO:0005215_transporter_activity - GO:0006810_transport - GO:0009987_cellular_process - GO:0055085_transmembrane_transport - GO:0044765_single-organism_transport - GO:0044763_single-organism_cellular_process - GO:0051234_establishment_of_localization - GO:0051179_localization - GO:0044699_single-organism_process - GO:0016021_integral_to_membrane - GO:0016020_membrane - GO:0044425_membrane_part - G…
acc.996	A._johnsonii_SH046_GCA_000162055.1	hypothetical_protein
acc.1000	A._johnsonii_SH046_GCA_000162055.1	FIG00351577:_hypothetical_protein
acc.1059	A._johnsonii_SH046_GCA_000162055.1	Oxidoreductase_homolog	GO:0003824_catalytic_activity - GO:0016491_oxidoreductase_activity - GO:0016614_oxidoreductase_activity,_acting_on_CH-OH_group_of_donors - GO:0016616_oxidoreductase_activity,_acting_on_the_CH-OH_group_of_donors,_NAD_or_NADP_as_acceptor - GO:0004312_fatty_acid_synthase_activity - GO:0016740_transferase_activity - GO:0004316_3-oxoacyl-[acyl-carrier-protein]_reductase_(NADPH)_activity - GO:0016747_t…
acc.1060	A._johnsonii_SH046_GCA_000162055.1	Short-chain_dehydrogenase/reductase_SDR	GO:0003824_catalytic_activity - GO:0016491_oxidoreductase_activity - GO:0016614_oxidoreductase_activity,_acting_on_CH-OH_group_of_donors - GO:0016616_oxidoreductase_activity,_acting_on_the_CH-OH_group_of_donors,_NAD_or_NADP_as_acceptor - GO:0004312_fatty_acid_synthase_activity - GO:0016740_transferase_activity - GO:0004316_3-oxoacyl-[acyl-carrier-protein]_reductase_(NADPH)_activity - GO:0016747_t…
acc.1071	A._johnsonii_SH046_GCA_000162055.1	hypothetical_protein	GO:0003700_sequence-specific_DNA_binding_transcription_factor_activity - GO:0097159_organic_cyclic_compound_binding - GO:0005488_binding - GO:0003676_nucleic_acid_binding - GO:0003677_DNA_binding - GO:1901363_heterocyclic_compound_binding - GO:0001071_nucleic_acid_binding_transcription_factor_activity - GO:0044249_cellular_biosynthetic_process - GO:0034641_cellular_nitrogen_compound_metabolic_pro…
acc.1125	A._johnsonii_SH046_GCA_000162055.1	hypothetical_protein
acc.1126	A._johnsonii_SH046_GCA_000162055.1	Putative_phage_protein	GO:0016787_hydrolase_activity - GO:0004175_endopeptidase_activity - GO:0070011_peptidase_activity,_acting_on_L-amino_acid_peptides - GO:0003824_catalytic_activity - GO:0004197_cysteine-type_endopeptidase_activity - GO:0008233_peptidase_activity - GO:0008234_cysteine-type_peptidase_activity - GO:0044238_primary_metabolic_process - GO:0019538_protein_metabolic_process - GO:0043170_macromolecule_met…
acc.1149	A._johnsonii_SH046_GCA_000162055.1	hypothetical_protein
acc.1164	A._johnsonii_SH046_GCA_000162055.1	hypothetical_protein
acc.1222	A._johnsonii_SH046_GCA_000162055.1	Alpha-ketoglutarate-dependent_taurine_dioxygenase_(EC_1.14.11.17)
acc.1244	A._johnsonii_SH046_GCA_000162055.1	Putative_formate_dehydrogenase_oxidoreductase_protein	GO:0016491_oxidoreductase_activity - GO:0046872_metal_ion_binding - GO:0003824_catalytic_activity - GO:0005488_binding - GO:0043169_cation_binding - GO:0043167_ion_binding - GO:0030151_molybdenum_ion_binding - GO:0046914_transition_metal_ion_binding - GO:0051540_metal_cluster_binding - GO:0051536_iron-sulfur_cluster_binding - GO:0051539_4_iron,_4_sulfur_cluster_binding - GO:0009055_electron_carri…
acc.1261	A._johnsonii_SH046_GCA_000162055.1	Alkyl_hydroperoxide_reductase_protein_F_(EC_1.6.4.-)	GO:0016491_oxidoreductase_activity - GO:0003824_catalytic_activity - GO:1901363_heterocyclic_compound_binding - GO:0005488_binding - GO:0000166_nucleotide_binding - GO:1901265_nucleoside_phosphate_binding - GO:0043168_anion_binding - GO:0050662_coenzyme_binding - GO:0050660_flavin_adenine_dinucleotide_binding - GO:0043167_ion_binding - GO:0036094_small_molecule_binding - GO:0048037_cofactor_bindi…
acc.1291	A._johnsonii_SH046_GCA_000162055.1	hypothetical_protein
acc.1386	A._johnsonii_SH046_GCA_000162055.1	hypothetical_protein
acc.1412	A._johnsonii_SH046_GCA_000162055.1	hypothetical_protein
acc.1423	A._johnsonii_SH046_GCA_000162055.1	hypothetical_protein
acc.1426	A._johnsonii_SH046_GCA_000162055.1	Transcriptional_regulator2C_AraC_family	GO:0043565_sequence-specific_DNA_binding - GO:0003700_sequence-specific_DNA_binding_transcription_factor_activity - GO:0097159_organic_cyclic_compound_binding - GO:0005488_binding - GO:0003676_nucleic_acid_binding - GO:0003677_DNA_binding - GO:1901363_heterocyclic_compound_binding - GO:0001071_nucleic_acid_binding_transcription_factor_activity - GO:0080090_regulation_of_primary_metabolic_process …
acc.1469	A._johnsonii_SH046_GCA_000162055.1	hypothetical_protein
acc.1505	A._johnsonii_SH046_GCA_000162055.1	hypothetical_protein
acc.1506	A._johnsonii_SH046_GCA_000162055.1	hypothetical_protein
acc.1507	A._johnsonii_SH046_GCA_000162055.1	hypothetical_protein
acc.1519	A._johnsonii_SH046_GCA_000162055.1	hypothetical_protein
acc.1542	A._johnsonii_SH046_GCA_000162055.1	hypothetical_protein
acc.1565	A._johnsonii_SH046_GCA_000162055.1	hypothetical_protein
acc.1591	A._johnsonii_SH046_GCA_000162055.1	hypothetical_protein
acc.1594	A._johnsonii_SH046_GCA_000162055.1	hypothetical_protein
acc.1595	A._johnsonii_SH046_GCA_000162055.1	hypothetical_protein
acc.1596	A._johnsonii_SH046_GCA_000162055.1	hypothetical_protein
acc.1597	A._johnsonii_SH046_GCA_000162055.1	hypothetical_protein	GO:0044700_single_organism_signaling - GO:0051716_cellular_response_to_stimulus - GO:0050896_response_to_stimulus - GO:0009987_cellular_process - GO:0044763_single-organism_cellular_process - GO:0050794_regulation_of_cellular_process - GO:0065007_biological_regulation - GO:0023052_signaling - GO:0007165_signal_transduction - GO:0007154_cell_communication - GO:0050789_regulation_of_biological_proc…
acc.1633	A._johnsonii_SH046_GCA_000162055.1	peptidylarginine_deiminase_family_protein	GO:0003824_catalytic_activity - GO:0016810_hydrolase_activity,_acting_on_carbon-nitrogen_(but_not_peptide)_bonds - GO:0016813_hydrolase_activity,_acting_on_carbon-nitrogen_(but_not_peptide)_bonds,_in_linear_amidines - GO:0004668_protein-arginine_deiminase_activity - GO:0016787_hydrolase_activity - GO:0071704_organic_substance_metabolic_process - GO:1901576_organic_substance_biosynthetic_process -…
acc.1634	A._johnsonii_SH046_GCA_000162055.1	peptidylarginine_deiminase_family_protein	GO:0003824_catalytic_activity - GO:0016810_hydrolase_activity,_acting_on_carbon-nitrogen_(but_not_peptide)_bonds - GO:0016813_hydrolase_activity,_acting_on_carbon-nitrogen_(but_not_peptide)_bonds,_in_linear_amidines - GO:0004668_protein-arginine_deiminase_activity - GO:0016787_hydrolase_activity - GO:0071704_organic_substance_metabolic_process - GO:1901576_organic_substance_biosynthetic_process -…
acc.1653	A._johnsonii_SH046_GCA_000162055.1	conserved_hypothetical_protein_3B_putative_exported_protein	GO:0071944_cell_periphery - GO:0016020_membrane - GO:0044464_cell_part - GO:0005623_cell - GO:0005886_plasma_membrane
acc.1726	A._johnsonii_SH046_GCA_000162055.1	hypothetical_protein
acc.1784	A._johnsonii_SH046_GCA_000162055.1	hypothetical_protein
acc.1912	A._johnsonii_SH046_GCA_000162055.1	hypothetical_protein
acc.1913	A._johnsonii_SH046_GCA_000162055.1	conserved_hypothetical_protein_NMA0935	GO:0005488_binding - GO:1901363_heterocyclic_compound_binding - GO:1901265_nucleoside_phosphate_binding - GO:0000166_nucleotide_binding - GO:0036094_small_molecule_binding - GO:0097159_organic_cyclic_compound_binding - GO:0035639_purine_ribonucleoside_triphosphate_binding - GO:0043167_ion_binding - GO:0001882_nucleoside_binding - GO:0043168_anion_binding - GO:0001883_purine_nucleoside_binding - G…
acc.1926	A._johnsonii_SH046_GCA_000162055.1	Undecaprenyl-diphosphatase_(EC_3.6.1.27)	GO:0016787_hydrolase_activity - GO:0016818_hydrolase_activity,_acting_on_acid_anhydrides,_in_phosphorus-containing_anhydrides - GO:0016462_pyrophosphatase_activity - GO:0016817_hydrolase_activity,_acting_on_acid_anhydrides - GO:0050380_undecaprenyl-diphosphatase_activity - GO:0003824_catalytic_activity - GO:0016740_transferase_activity - GO:0016772_transferase_activity,_transferring_phosphorus-co…
acc.1927	A._johnsonii_SH046_GCA_000162055.1	hypothetical_protein
acc.1942	A._johnsonii_SH046_GCA_000162055.1	O-Methyltransferase_involved_in_polyketide_biosynthesis	GO:0003824_catalytic_activity - GO:0016740_transferase_activity - GO:0016741_transferase_activity,_transferring_one-carbon_groups - GO:0008168_methyltransferase_activity - GO:0032259_methylation - GO:0008152_metabolic_process
acc.1943	A._johnsonii_SH046_GCA_000162055.1	O-Methyltransferase_involved_in_polyketide_biosynthesis	GO:0003824_catalytic_activity - GO:0016740_transferase_activity - GO:0016741_transferase_activity,_transferring_one-carbon_groups - GO:0008168_methyltransferase_activity - GO:0032259_methylation - GO:0008152_metabolic_process
acc.1954	A._johnsonii_SH046_GCA_000162055.1	FIG00350862:_hypothetical_protein
acc.1955	A._johnsonii_SH046_GCA_000162055.1	FIG00350862:_hypothetical_protein	GO:0043021_ribonucleoprotein_complex_binding - GO:0043022_ribosome_binding - GO:0005488_binding - GO:0090304_nucleic_acid_metabolic_process - GO:0034641_cellular_nitrogen_compound_metabolic_process - GO:0006807_nitrogen_compound_metabolic_process - GO:0034660_ncRNA_metabolic_process - GO:0071840_cellular_component_organization_or_biogenesis - GO:0006139_nucleobase-containing_compound_metabolic_pr…
acc.1998	A._johnsonii_SH046_GCA_000162055.1	4-carboxymuconolactone_decarboxylase_domain/alkylhydroperoxidase_AhpD_family_core_domain_protein	GO:0016209_antioxidant_activity - GO:0016705_oxidoreductase_activity,_acting_on_paired_donors,_with_incorporation_or_reduction_of_molecular_oxygen - GO:0051920_peroxiredoxin_activity - GO:0003824_catalytic_activity - GO:0016684_oxidoreductase_activity,_acting_on_peroxide_as_acceptor - GO:0004601_peroxidase_activity - GO:0016491_oxidoreductase_activity - GO:0044710_single-organism_metabolic_proces…
acc.2016	A._johnsonii_SH046_GCA_000162055.1	hypothetical_protein
acc.2035	A._johnsonii_SH046_GCA_000162055.1	hypothetical_protein
acc.2036	A._johnsonii_SH046_GCA_000162055.1	hypothetical_protein
acc.2041	A._johnsonii_SH046_GCA_000162055.1	hypothetical_protein
acc.2060	A._johnsonii_SH046_GCA_000162055.1	Tryptophan_synthase_beta_chain_(EC_4.2.1.20)	GO:0016835_carbon-oxygen_lyase_activity - GO:0016829_lyase_activity - GO:0003824_catalytic_activity - GO:0016836_hydro-lyase_activity - GO:0004834_tryptophan_synthase_activity - GO:0000162_tryptophan_biosynthetic_process - GO:0019752_carboxylic_acid_metabolic_process - GO:0042401_cellular_biogenic_amine_biosynthetic_process - GO:0034641_cellular_nitrogen_compound_metabolic_process - GO:0006807_ni…
acc.2138	A._johnsonii_SH046_GCA_000162055.1	Acylphosphate_phosphohydrolase_(EC_3.6.1.7)2C_putative	GO:0016787_hydrolase_activity - GO:0016818_hydrolase_activity,_acting_on_acid_anhydrides,_in_phosphorus-containing_anhydrides - GO:0016817_hydrolase_activity,_acting_on_acid_anhydrides - GO:0003824_catalytic_activity - GO:0003998_acylphosphatase_activity - GO:0016743_carboxyl-_or_carbamoyltransferase_activity - GO:0043169_cation_binding - GO:0043167_ion_binding - GO:0016740_transferase_activity -…
acc.2148	A._johnsonii_SH046_GCA_000162055.1	hypothetical_protein
acc.2201	A._johnsonii_SH046_GCA_000162055.1	RNA-binding_protein_Hfq_/_domain_of_unknown_function	GO:0097159_organic_cyclic_compound_binding - GO:1901363_heterocyclic_compound_binding - GO:0003723_RNA_binding - GO:0003676_nucleic_acid_binding - GO:0005488_binding - GO:2001141_regulation_of_RNA_biosynthetic_process - GO:0080090_regulation_of_primary_metabolic_process - GO:0019222_regulation_of_metabolic_process - GO:0019219_regulation_of_nucleobase-containing_compound_metabolic_process - GO:00…
acc.2348	A._johnsonii_SH046_GCA_000162055.1	FOG:_GGDEF_domain	GO:0003824_catalytic_activity - GO:0016829_lyase_activity - GO:0016849_phosphorus-oxygen_lyase_activity - GO:0004871_signal_transducer_activity - GO:0060089_molecular_transducer_activity - GO:0009187_cyclic_nucleotide_metabolic_process - GO:0044249_cellular_biosynthetic_process - GO:0034641_cellular_nitrogen_compound_metabolic_process - GO:0009165_nucleotide_biosynthetic_process - GO:0023052_sign…
acc.2400	A._johnsonii_SH046_GCA_000162055.1	hypothetical_protein	GO:0016020_membrane - GO:0016021_integral_to_membrane - GO:0044425_membrane_part - GO:0031224_intrinsic_to_membrane
acc.2408	A._johnsonii_SH046_GCA_000162055.1	Catalase_(EC_1.11.1.6)
acc.2418	A._johnsonii_SH046_GCA_000162055.1	hypothetical_protein
acc.2422	A._johnsonii_SH046_GCA_000162055.1	Transcriptional_regulator2C_AraC_family	GO:0097159_organic_cyclic_compound_binding - GO:0003676_nucleic_acid_binding - GO:0003677_DNA_binding - GO:1901363_heterocyclic_compound_binding - GO:0005488_binding - GO:0043565_sequence-specific_DNA_binding - GO:0003700_sequence-specific_DNA_binding_transcription_factor_activity - GO:0001071_nucleic_acid_binding_transcription_factor_activity - GO:0019222_regulation_of_metabolic_process - GO:003…
acc.2477	A._johnsonii_SH046_GCA_000162055.1	hypothetical_protein
acc.2502	A._johnsonii_SH046_GCA_000162055.1	FIG01047449:_hypothetical_protein
acc.2564	A._johnsonii_SH046_GCA_000162055.1	Type_IV_pilus_biogenesis_protein_PilM	GO:0009987_cellular_process - GO:0044763_single-organism_cellular_process - GO:0051301_cell_division - GO:0044699_single-organism_process
acc.2576	A._johnsonii_SH046_GCA_000162055.1	Sulfate-binding_protein_Sbp
acc.2638	A._johnsonii_SH046_GCA_000162055.1	hypothetical_protein	GO:0044425_membrane_part - GO:0016021_integral_to_membrane - GO:0016020_membrane - GO:0031224_intrinsic_to_membrane
acc.2649	A._johnsonii_SH046_GCA_000162055.1	putative_enzyme_3B_Integration2C_recombination_(Phage_or_Prophage_Related)	GO:0097159_organic_cyclic_compound_binding - GO:1901363_heterocyclic_compound_binding - GO:0005488_binding - GO:0003676_nucleic_acid_binding - GO:0003677_DNA_binding - GO:0006310_DNA_recombination - GO:0006139_nucleobase-containing_compound_metabolic_process - GO:0044260_cellular_macromolecule_metabolic_process - GO:0044238_primary_metabolic_process - GO:0009987_cellular_process - GO:0006725_cell…
acc.2651	A._johnsonii_SH046_GCA_000162055.1	putative_enzyme_3B_Integration2C_recombination_(Phage_or_Prophage_Related)	GO:0097159_organic_cyclic_compound_binding - GO:1901363_heterocyclic_compound_binding - GO:0005488_binding - GO:0003676_nucleic_acid_binding - GO:0003677_DNA_binding - GO:0006310_DNA_recombination - GO:0006139_nucleobase-containing_compound_metabolic_process - GO:0044260_cellular_macromolecule_metabolic_process - GO:0044238_primary_metabolic_process - GO:0009987_cellular_process - GO:0006725_cell…
acc.2655	A._johnsonii_SH046_GCA_000162055.1	hypothetical_protein
acc.2656	A._johnsonii_SH046_GCA_000162055.1	Rossmann_fold_nucleotide-binding_protein_Smf_possibly_involved_in_DNA_uptake	GO:0003677_DNA_binding - GO:0005488_binding - GO:0003676_nucleic_acid_binding - GO:1901363_heterocyclic_compound_binding - GO:0097159_organic_cyclic_compound_binding - GO:0009292_genetic_transfer - GO:0009294_DNA_mediated_transformation - GO:0051704_multi-organism_process - GO:0009987_cellular_process - GO:0044764_multi-organism_cellular_process - GO:0008152_metabolic_process - GO:0071704_organic…
acc.2660	A._johnsonii_SH046_GCA_000162055.1	Proton/glutamate_symport_protein_@_Sodium/glutamate_symport_protein	GO:0005215_transporter_activity - GO:0022891_substrate-specific_transmembrane_transporter_activity - GO:0022892_substrate-specific_transporter_activity - GO:0015075_ion_transmembrane_transporter_activity - GO:0022857_transmembrane_transporter_activity - GO:0005342_organic_acid_transmembrane_transporter_activity - GO:0008509_anion_transmembrane_transporter_activity - GO:0005310_dicarboxylic_acid_t…
acc.2661	A._johnsonii_SH046_GCA_000162055.1	Proton/sodium-glutamate_symport_protein	GO:0005215_transporter_activity - GO:0022891_substrate-specific_transmembrane_transporter_activity - GO:0022892_substrate-specific_transporter_activity - GO:0015075_ion_transmembrane_transporter_activity - GO:0022857_transmembrane_transporter_activity - GO:0005342_organic_acid_transmembrane_transporter_activity - GO:0008509_anion_transmembrane_transporter_activity - GO:0005310_dicarboxylic_acid_t…
acc.2666	A._johnsonii_SH046_GCA_000162055.1	Transcriptional_regulator2C_LysR_family	GO:0003700_sequence-specific_DNA_binding_transcription_factor_activity - GO:0097159_organic_cyclic_compound_binding - GO:0005488_binding - GO:0003676_nucleic_acid_binding - GO:0003677_DNA_binding - GO:1901363_heterocyclic_compound_binding - GO:0001071_nucleic_acid_binding_transcription_factor_activity - GO:0032774_RNA_biosynthetic_process - GO:0019222_regulation_of_metabolic_process - GO:0031326_…
acc.2667	A._johnsonii_SH046_GCA_000162055.1	Transcriptional_regulator2C_LysR_family	GO:0003700_sequence-specific_DNA_binding_transcription_factor_activity - GO:0097159_organic_cyclic_compound_binding - GO:0005488_binding - GO:0003676_nucleic_acid_binding - GO:0003677_DNA_binding - GO:1901363_heterocyclic_compound_binding - GO:0001071_nucleic_acid_binding_transcription_factor_activity - GO:0032774_RNA_biosynthetic_process - GO:0019222_regulation_of_metabolic_process - GO:0031326_…
acc.2673	A._johnsonii_SH046_GCA_000162055.1	hypothetical_protein
acc.2676	A._johnsonii_SH046_GCA_000162055.1	DNA/RNA_non-specific_endonuclease	GO:0005488_binding - GO:0003676_nucleic_acid_binding - GO:1901363_heterocyclic_compound_binding - GO:0043169_cation_binding - GO:0043167_ion_binding - GO:0046872_metal_ion_binding - GO:0016787_hydrolase_activity - GO:0003824_catalytic_activity - GO:0097159_organic_cyclic_compound_binding - GO:0016788_hydrolase_activity,_acting_on_ester_bonds - GO:0004518_nuclease_activity - GO:0004519_endonucleas…
acc.2677	A._johnsonii_SH046_GCA_000162055.1	Endonuclease_G2C_mitochondrial_precursor_(EC_3.1.30.-)	GO:0005488_binding - GO:0003676_nucleic_acid_binding - GO:1901363_heterocyclic_compound_binding - GO:0043169_cation_binding - GO:0043167_ion_binding - GO:0046872_metal_ion_binding - GO:0016787_hydrolase_activity - GO:0003824_catalytic_activity - GO:0097159_organic_cyclic_compound_binding - GO:0016788_hydrolase_activity,_acting_on_ester_bonds - GO:0004518_nuclease_activity - GO:0004519_endonucleas…
acc.2680	A._johnsonii_SH046_GCA_000162055.1	Phage_integrase	GO:0097159_organic_cyclic_compound_binding - GO:1901363_heterocyclic_compound_binding - GO:0005488_binding - GO:0003676_nucleic_acid_binding - GO:0003677_DNA_binding - GO:0006310_DNA_recombination - GO:0006139_nucleobase-containing_compound_metabolic_process - GO:0044260_cellular_macromolecule_metabolic_process - GO:0044238_primary_metabolic_process - GO:0009987_cellular_process - GO:0006725_cell…
acc.2681	A._johnsonii_SH046_GCA_000162055.1	Putative_membrane_protein	GO:0097159_organic_cyclic_compound_binding - GO:1901363_heterocyclic_compound_binding - GO:0005488_binding - GO:0003676_nucleic_acid_binding - GO:0003677_DNA_binding - GO:0006310_DNA_recombination - GO:0006139_nucleobase-containing_compound_metabolic_process - GO:0044260_cellular_macromolecule_metabolic_process - GO:0044238_primary_metabolic_process - GO:0009987_cellular_process - GO:0006725_cell…
acc.2694	A._johnsonii_SH046_GCA_000162055.1	hypothetical_protein
acc.2704	A._johnsonii_SH046_GCA_000162055.1	conserved_hypothetical_protein_3B_putative_signal_peptide
acc.2705	A._johnsonii_SH046_GCA_000162055.1	conserved_hypothetical_protein_3B_putative_signal_peptide
acc.2718	A._johnsonii_SH046_GCA_000162055.1	Transcriptional_regulator2C_AsnC_family	GO:0043565_sequence-specific_DNA_binding - GO:0003700_sequence-specific_DNA_binding_transcription_factor_activity - GO:0097159_organic_cyclic_compound_binding - GO:0005488_binding - GO:0003676_nucleic_acid_binding - GO:0003677_DNA_binding - GO:1901363_heterocyclic_compound_binding - GO:0001071_nucleic_acid_binding_transcription_factor_activity - GO:0032774_RNA_biosynthetic_process - GO:0019222_re…
acc.2719	A._johnsonii_SH046_GCA_000162055.1	Transcriptional_regulator2C_AsnC_family	GO:0043565_sequence-specific_DNA_binding - GO:0003700_sequence-specific_DNA_binding_transcription_factor_activity - GO:0097159_organic_cyclic_compound_binding - GO:0005488_binding - GO:0003676_nucleic_acid_binding - GO:0003677_DNA_binding - GO:1901363_heterocyclic_compound_binding - GO:0001071_nucleic_acid_binding_transcription_factor_activity - GO:0032774_RNA_biosynthetic_process - GO:0019222_re…
acc.2729	A._johnsonii_SH046_GCA_000162055.1	Sodium-dependent_transporter	GO:0015081_sodium_ion_transmembrane_transporter_activity - GO:0022857_transmembrane_transporter_activity - GO:0015370_solute:sodium_symporter_activity - GO:0046873_metal_ion_transmembrane_transporter_activity - GO:0022804_active_transmembrane_transporter_activity - GO:0015294_solute:cation_symporter_activity - GO:0015291_secondary_active_transmembrane_transporter_activity - GO:0015293_symporter_a…
acc.2768	A._johnsonii_SH046_GCA_000162055.1	hypothetical_protein	GO:0003824_catalytic_activity - GO:0016829_lyase_activity - GO:0016849_phosphorus-oxygen_lyase_activity - GO:0004871_signal_transducer_activity - GO:0060089_molecular_transducer_activity - GO:0009187_cyclic_nucleotide_metabolic_process - GO:0044249_cellular_biosynthetic_process - GO:0034641_cellular_nitrogen_compound_metabolic_process - GO:0009165_nucleotide_biosynthetic_process - GO:0023052_sign…
acc.2769	A._johnsonii_SH046_GCA_000162055.1	putative_domain_GGDEF_protein
acc.2799	A._johnsonii_SH046_GCA_000162055.1	hypothetical_protein
acc.2814	A._johnsonii_SH046_GCA_000162055.1	Serine_acetyltransferase_(EC_2.3.1.30)	GO:0016740_transferase_activity - GO:0016746_transferase_activity,_transferring_acyl_groups - GO:0003824_catalytic_activity - GO:0016407_acetyltransferase_activity - GO:0009001_serine_O-acetyltransferase_activity - GO:0016413_O-acetyltransferase_activity - GO:0008374_O-acyltransferase_activity - GO:0016412_serine_O-acyltransferase_activity - GO:0016747_transferase_activity,_transferring_acyl_grou…
acc.2842	A._johnsonii_SH046_GCA_000162055.1	hypothetical_protein
acc.2844	A._johnsonii_SH046_GCA_000162055.1	FIG053235:_Diacylglucosamine_hydrolase_like
acc.2845	A._johnsonii_SH046_GCA_000162055.1	FIG053235:_Diacylglucosamine_hydrolase_like
acc.2855	A._johnsonii_SH046_GCA_000162055.1	HIPA_PROTEIN
acc.2856	A._johnsonii_SH046_GCA_000162055.1	hypothetical_protein
acc.2860	A._johnsonii_SH046_GCA_000162055.1	Aconitate_hydratase_(EC_4.2.1.3)_@_2-methylisocitrate_dehydratase_(EC_4.2.1.99)	GO:0005488_binding - GO:0051536_iron-sulfur_cluster_binding - GO:0051540_metal_cluster_binding - GO:0043169_cation_binding - GO:0043167_ion_binding - GO:0046872_metal_ion_binding - GO:0051539_4_iron,_4_sulfur_cluster_binding - GO:0016829_lyase_activity - GO:0003824_catalytic_activity - GO:0016835_carbon-oxygen_lyase_activity - GO:0016836_hydro-lyase_activity - GO:0003994_aconitate_hydratase_activ…
acc.2861	A._johnsonii_SH046_GCA_000162055.1	Mobile_element_protein	GO:0016021_integral_to_membrane - GO:0016020_membrane - GO:0044425_membrane_part - GO:0031224_intrinsic_to_membrane
acc.2862	A._johnsonii_SH046_GCA_000162055.1	Mobile_element_protein	GO:0097159_organic_cyclic_compound_binding - GO:0005488_binding - GO:0003676_nucleic_acid_binding - GO:1901363_heterocyclic_compound_binding - GO:0006139_nucleobase-containing_compound_metabolic_process - GO:0044260_cellular_macromolecule_metabolic_process - GO:0044238_primary_metabolic_process - GO:0009987_cellular_process - GO:0006725_cellular_aromatic_compound_metabolic_process - GO:0044237_ce…
acc.2874	A._johnsonii_SH046_GCA_000162055.1	hypothetical_protein
acc.2875	A._johnsonii_SH046_GCA_000162055.1	Aromatic_amino_acid_transport_protein_AroP	GO:0022891_substrate-specific_transmembrane_transporter_activity - GO:0022892_substrate-specific_transporter_activity - GO:0005342_organic_acid_transmembrane_transporter_activity - GO:0008514_organic_anion_transmembrane_transporter_activity - GO:0005215_transporter_activity - GO:0008509_anion_transmembrane_transporter_activity - GO:0015075_ion_transmembrane_transporter_activity - GO:0022857_trans…
acc.2876	A._johnsonii_SH046_GCA_000162055.1	Aromatic_amino_acid_transport_protein_AroP	GO:0022891_substrate-specific_transmembrane_transporter_activity - GO:0022892_substrate-specific_transporter_activity - GO:0005342_organic_acid_transmembrane_transporter_activity - GO:0008514_organic_anion_transmembrane_transporter_activity - GO:0005215_transporter_activity - GO:0008509_anion_transmembrane_transporter_activity - GO:0015075_ion_transmembrane_transporter_activity - GO:0022857_trans…
acc.2884	A._johnsonii_SH046_GCA_000162055.1	hypothetical_protein	GO:0044425_membrane_part - GO:0016021_integral_to_membrane - GO:0016020_membrane - GO:0031224_intrinsic_to_membrane
acc.2894	A._johnsonii_SH046_GCA_000162055.1	putative_capsular_polysaccharide_synthesis_protein	GO:0003824_catalytic_activity - GO:0016740_transferase_activity - GO:0008152_metabolic_process
acc.2942	A._johnsonii_SH046_GCA_000162055.1	hypothetical_protein
acc.2943	A._johnsonii_SH046_GCA_000162055.1	Serine/threonine_protein_kinase_(EC_2.7.11.1)
acc.2977	A._johnsonii_SH046_GCA_000162055.1	Beta-lactamase_(EC_3.5.2.6)	GO:0008144_drug_binding - GO:0005488_binding - GO:1901363_heterocyclic_compound_binding - GO:0043168_anion_binding - GO:0043167_ion_binding - GO:0033218_amide_binding - GO:1901681_sulfur_compound_binding - GO:0033293_monocarboxylic_acid_binding - GO:0097159_organic_cyclic_compound_binding - GO:0008658_penicillin_binding - GO:0031406_carboxylic_acid_binding - GO:0003824_catalytic_activity - GO:001…
acc.2978	A._johnsonii_SH046_GCA_000162055.1	Beta-lactamase_(EC_3.5.2.6)
acc.2979	A._johnsonii_SH046_GCA_000162055.1	hypothetical_protein	GO:0003824_catalytic_activity - GO:0016798_hydrolase_activity,_acting_on_glycosyl_bonds - GO:0016787_hydrolase_activity - GO:0008152_metabolic_process - GO:0071704_organic_substance_metabolic_process - GO:0071554_cell_wall_organization_or_biogenesis - GO:0044260_cellular_macromolecule_metabolic_process - GO:0016998_cell_wall_macromolecule_catabolic_process - GO:0009987_cellular_process - GO:00442…
acc.2980	A._johnsonii_SH046_GCA_000162055.1	FIG00350921:_hypothetical_protein	GO:0051539_4_iron,_4_sulfur_cluster_binding - GO:0016835_carbon-oxygen_lyase_activity - GO:0016836_hydro-lyase_activity - GO:0003824_catalytic_activity - GO:0005488_binding - GO:0051536_iron-sulfur_cluster_binding - GO:0016829_lyase_activity - GO:0051540_metal_cluster_binding - GO:0043169_cation_binding - GO:0043167_ion_binding - GO:0003861_3-isopropylmalate_dehydratase_activity - GO:0046872_meta…
acc.2981	A._johnsonii_SH046_GCA_000162055.1	hypothetical_protein
acc.2983	A._johnsonii_SH046_GCA_000162055.1	hypothetical_protein	GO:0097159_organic_cyclic_compound_binding - GO:1901363_heterocyclic_compound_binding - GO:0005488_binding - GO:0003676_nucleic_acid_binding - GO:0003677_DNA_binding - GO:0006310_DNA_recombination - GO:0006139_nucleobase-containing_compound_metabolic_process - GO:0044260_cellular_macromolecule_metabolic_process - GO:0044238_primary_metabolic_process - GO:0009987_cellular_process - GO:0006725_cell…
acc.2991	A._johnsonii_SH046_GCA_000162055.1	hypothetical_protein	GO:0003700_sequence-specific_DNA_binding_transcription_factor_activity - GO:0001071_nucleic_acid_binding_transcription_factor_activity - GO:0097159_organic_cyclic_compound_binding - GO:0005488_binding - GO:0003676_nucleic_acid_binding - GO:0003677_DNA_binding - GO:1901363_heterocyclic_compound_binding - GO:0080090_regulation_of_primary_metabolic_process - GO:0019222_regulation_of_metabolic_proces…
acc.2998	A._johnsonii_SH046_GCA_000162055.1	hypothetical_protein
acc.2999	A._johnsonii_SH046_GCA_000162055.1	AdeT
acc.3000	A._johnsonii_SH046_GCA_000162055.1	AdeT
acc.3001	A._johnsonii_SH046_GCA_000162055.1	AdeT	GO:0006810_transport - GO:0051179_localization - GO:0051234_establishment_of_localization - GO:0005623_cell - GO:0044462_external_encapsulating_structure_part - GO:0044464_cell_part - GO:0030313_cell_envelope - GO:0031975_envelope - GO:0071944_cell_periphery - GO:0042597_periplasmic_space - GO:0030288_outer_membrane-bounded_periplasmic_space - GO:0030312_external_encapsulating_structure
acc.3053	A._johnsonii_SH046_GCA_000162055.1	hypothetical_protein
acc.3054	A._johnsonii_SH046_GCA_000162055.1	ISSod102C_transposase_OrfA	GO:0097159_organic_cyclic_compound_binding - GO:1901363_heterocyclic_compound_binding - GO:0005488_binding - GO:0003676_nucleic_acid_binding - GO:0003677_DNA_binding
acc.3084	A._johnsonii_SH046_GCA_000162055.1	hypothetical_protein
acc.3104	A._johnsonii_SH046_GCA_000162055.1	hypothetical_protein
acc.3105	A._johnsonii_SH046_GCA_000162055.1	hypothetical_protein	GO:0016787_hydrolase_activity - GO:0016893_endonuclease_activity,_active_with_either_ribo-_or_deoxyribonucleic_acids_and_producing_5'-phosphomonoesters - GO:0004518_nuclease_activity - GO:0004519_endonuclease_activity - GO:0004520_endodeoxyribonuclease_activity - GO:0009036_Type_II_site-specific_deoxyribonuclease_activity - GO:1901363_heterocyclic_compound_binding - GO:0016788_hydrolase_activity,…
acc.3110	A._johnsonii_SH046_GCA_000162055.1	hypothetical_protein	GO:0035639_purine_ribonucleoside_triphosphate_binding - GO:0005488_binding - GO:0043167_ion_binding - GO:1901363_heterocyclic_compound_binding - GO:1901265_nucleoside_phosphate_binding - GO:0001882_nucleoside_binding - GO:0043168_anion_binding - GO:0000166_nucleotide_binding - GO:0016740_transferase_activity - GO:0001883_purine_nucleoside_binding - GO:0032549_ribonucleoside_binding - GO:0017076_p…
acc.3115	A._johnsonii_SH046_GCA_000162055.1	hypothetical_protein
acc.3117	A._johnsonii_SH046_GCA_000162055.1	hypothetical_protein
acc.3118	A._johnsonii_SH046_GCA_000162055.1	hypothetical_protein	GO:0005215_transporter_activity - GO:0006810_transport - GO:0009987_cellular_process - GO:0055085_transmembrane_transport - GO:0044765_single-organism_transport - GO:0044763_single-organism_cellular_process - GO:0051234_establishment_of_localization - GO:0051179_localization - GO:0044699_single-organism_process - GO:0044425_membrane_part - GO:0016021_integral_to_membrane - GO:0016020_membrane - G…
acc.3123	A._johnsonii_SH046_GCA_000162055.1	hypothetical_protein
acc.3125	A._johnsonii_SH046_GCA_000162055.1	hypothetical_protein
acc.3131	A._johnsonii_SH046_GCA_000162055.1	hypothetical_protein	GO:0004048_anthranilate_phosphoribosyltransferase_activity - GO:0003824_catalytic_activity - GO:0016740_transferase_activity - GO:0016757_transferase_activity,_transferring_glycosyl_groups - GO:0016763_transferase_activity,_transferring_pentosyl_groups - GO:0016829_lyase_activity - GO:0016830_carbon-carbon_lyase_activity - GO:0004049_anthranilate_synthase_activity - GO:0016833_oxo-acid-lyase_acti…
acc.3132	A._johnsonii_SH046_GCA_000162055.1	hypothetical_protein	GO:0005215_transporter_activity - GO:0006810_transport - GO:0051179_localization - GO:0051234_establishment_of_localization
acc.3152	A._johnsonii_SH046_GCA_000162055.1	hypothetical_protein	GO:0003700_sequence-specific_DNA_binding_transcription_factor_activity - GO:0001071_nucleic_acid_binding_transcription_factor_activity - GO:0097159_organic_cyclic_compound_binding - GO:0005488_binding - GO:0003676_nucleic_acid_binding - GO:0003677_DNA_binding - GO:1901363_heterocyclic_compound_binding - GO:0019222_regulation_of_metabolic_process - GO:0031326_regulation_of_cellular_biosynthetic_pr…
acc.3218	A._johnsonii_SH046_GCA_000162055.1	Alkaline_phosphatase_(EC_3.1.3.1)	GO:0046872_metal_ion_binding - GO:0043169_cation_binding - GO:0043167_ion_binding - GO:0005488_binding - GO:0005509_calcium_ion_binding - GO:0007156_homophilic_cell_adhesion - GO:0016337_cell-cell_adhesion - GO:0009987_cellular_process - GO:0044763_single-organism_cellular_process - GO:0007155_cell_adhesion - GO:0022610_biological_adhesion - GO:0044699_single-organism_process - GO:0016020_membrane
acc.3221	A._johnsonii_SH046_GCA_000162055.1	hypothetical_protein
acc.3222	A._johnsonii_SH046_GCA_000162055.1	hypothetical_protein
acc.3245	A._johnsonii_SH046_GCA_000162055.1	hypothetical_protein
acc.3246	A._johnsonii_SH046_GCA_000162055.1	hypothetical_protein
acc.3268	A._johnsonii_SH046_GCA_000162055.1	FIG00352741:_hypothetical_protein
acc.3278	A._johnsonii_SH046_GCA_000162055.1	hypothetical_protein
acc.3280	A._johnsonii_SH046_GCA_000162055.1	hypothetical_protein
acc.3290	A._johnsonii_SH046_GCA_000162055.1	FIG00350667:_hypothetical_protein	GO:0003824_catalytic_activity - GO:0016787_hydrolase_activity - GO:0008152_metabolic_process
acc.3298	A._johnsonii_SH046_GCA_000162055.1	hypothetical_protein
acc.3310	A._johnsonii_SH046_GCA_000162055.1	hypothetical_protein
acc.3326	A._johnsonii_SH046_GCA_000162055.1	hypothetical_protein
acc.3336	A._johnsonii_SH046_GCA_000162055.1	DNA_replication_protein
acc.3345	A._johnsonii_SH046_GCA_000162055.1	hypothetical_protein
acc.3351	A._johnsonii_SH046_GCA_000162055.1	hypothetical_protein
acc.3373	A._johnsonii_SH046_GCA_000162055.1	hypothetical_protein
acc.3383	A._johnsonii_SH046_GCA_000162055.1	Excinuclease_ABC_subunit_A_paralog_of_unknown_function	GO:0003676_nucleic_acid_binding - GO:0035639_purine_ribonucleoside_triphosphate_binding - GO:0005488_binding - GO:0016887_ATPase_activity - GO:0003677_DNA_binding - GO:0043167_ion_binding - GO:1901363_heterocyclic_compound_binding - GO:0001883_purine_nucleoside_binding - GO:0001882_nucleoside_binding - GO:0043168_anion_binding - GO:0043169_cation_binding - GO:0004520_endodeoxyribonuclease_activit…
acc.3385	A._johnsonii_SH046_GCA_000162055.1	hypothetical_protein	GO:0051540_metal_cluster_binding - GO:0051536_iron-sulfur_cluster_binding - GO:0005488_binding - GO:0009055_electron_carrier_activity
dey.1	A._lwoffii_WJ10621_uid85143	hypothetical_protein
dey.3	A._lwoffii_WJ10621_uid85143	hypothetical_protein
dey.39	A._lwoffii_WJ10621_uid85143	polysaccharide_biosynthesis_protein	GO:0044238_primary_metabolic_process - GO:0005975_carbohydrate_metabolic_process - GO:0005976_polysaccharide_metabolic_process - GO:0000271_polysaccharide_biosynthetic_process - GO:0016051_carbohydrate_biosynthetic_process - GO:0071704_organic_substance_metabolic_process - GO:0009058_biosynthetic_process - GO:0009059_macromolecule_biosynthetic_process - GO:0008152_metabolic_process - GO:0044723_s…
dey.40	A._lwoffii_WJ10621_uid85143	hypothetical_protein	GO:0003824_catalytic_activity - GO:0016740_transferase_activity - GO:0008152_metabolic_process
dey.42	A._lwoffii_WJ10621_uid85143	hypothetical_protein
dey.55	A._lwoffii_WJ10621_uid85143	lipoprotein
dey.124	A._lwoffii_WJ10621_uid85143	membrane_metalloendopeptidases_proteins	GO:0071704_organic_substance_metabolic_process - GO:0071554_cell_wall_organization_or_biogenesis - GO:0044260_cellular_macromolecule_metabolic_process - GO:0016998_cell_wall_macromolecule_catabolic_process - GO:0009987_cellular_process - GO:0044237_cellular_metabolic_process - GO:0043170_macromolecule_metabolic_process - GO:0044248_cellular_catabolic_process - GO:0044036_cell_wall_macromolecule_m…
dey.125	A._lwoffii_WJ10621_uid85143	transglycosylase	GO:0071704_organic_substance_metabolic_process - GO:0071554_cell_wall_organization_or_biogenesis - GO:0044260_cellular_macromolecule_metabolic_process - GO:0016998_cell_wall_macromolecule_catabolic_process - GO:0009987_cellular_process - GO:0044237_cellular_metabolic_process - GO:0043170_macromolecule_metabolic_process - GO:0044248_cellular_catabolic_process - GO:0044036_cell_wall_macromolecule_m…
dey.159	A._lwoffii_WJ10621_uid85143	hypothetical_protein
dey.588	A._lwoffii_WJ10621_uid85143	hypothetical_protein	GO:0071944_cell_periphery - GO:0016020_membrane - GO:0044464_cell_part - GO:0005623_cell - GO:0005886_plasma_membrane
dey.711	A._lwoffii_WJ10621_uid85143	hypothetical_protein
dey.732	A._lwoffii_WJ10621_uid85143	hypothetical_protein	GO:0060089_molecular_transducer_activity - GO:0004871_signal_transducer_activity - GO:0005488_binding - GO:1901363_heterocyclic_compound_binding - GO:0043169_cation_binding - GO:0046914_transition_metal_ion_binding - GO:0043167_ion_binding - GO:0005506_iron_ion_binding - GO:0046872_metal_ion_binding - GO:0020037_heme_binding - GO:0019825_oxygen_binding - GO:0046906_tetrapyrrole_binding - GO:00971…
dey.737	A._lwoffii_WJ10621_uid85143	hypothetical_protein
dey.748	A._lwoffii_WJ10621_uid85143	hypothetical_protein	GO:0016787_hydrolase_activity - GO:0003824_catalytic_activity - GO:0008152_metabolic_process
dey.749	A._lwoffii_WJ10621_uid85143	hypothetical_protein
dey.756	A._lwoffii_WJ10621_uid85143	hypothetical_protein
dey.758	A._lwoffii_WJ10621_uid85143	Phage-related_protein,_tail_component	GO:0016787_hydrolase_activity - GO:0003824_catalytic_activity - GO:0005488_binding - GO:0016798_hydrolase_activity,_acting_on_glycosyl_bonds - GO:0030246_carbohydrate_binding - GO:0004553_hydrolase_activity,_hydrolyzing_O-glycosyl_compounds - GO:0008152_metabolic_process - GO:0044238_primary_metabolic_process - GO:0071704_organic_substance_metabolic_process
dey.759	A._lwoffii_WJ10621_uid85143	hypothetical_protein	GO:0003824_catalytic_activity - GO:0016740_transferase_activity - GO:0016746_transferase_activity,_transferring_acyl_groups - GO:1901576_organic_substance_biosynthetic_process - GO:1901441_poly(hydroxyalkanoate)_biosynthetic_process - GO:1901440_poly(hydroxyalkanoate)_metabolic_process - GO:0042619_poly-hydroxybutyrate_biosynthetic_process - GO:0042618_poly-hydroxybutyrate_metabolic_process - GO:…
dey.765	A._lwoffii_WJ10621_uid85143	hypothetical_protein	GO:0043168_anion_binding - GO:1901681_sulfur_compound_binding - GO:0033218_amide_binding - GO:0008658_penicillin_binding - GO:0031406_carboxylic_acid_binding - GO:0008144_drug_binding - GO:0005488_binding - GO:0097159_organic_cyclic_compound_binding - GO:0033293_monocarboxylic_acid_binding - GO:0043167_ion_binding - GO:1901363_heterocyclic_compound_binding - GO:0008955_peptidoglycan_glycosyltrans…
dey.768	A._lwoffii_WJ10621_uid85143	hypothetical_protein	GO:0071704_organic_substance_metabolic_process - GO:0071554_cell_wall_organization_or_biogenesis - GO:0044260_cellular_macromolecule_metabolic_process - GO:0016998_cell_wall_macromolecule_catabolic_process - GO:0009987_cellular_process - GO:0044237_cellular_metabolic_process - GO:0043170_macromolecule_metabolic_process - GO:0044248_cellular_catabolic_process - GO:0044036_cell_wall_macromolecule_m…
dey.771	A._lwoffii_WJ10621_uid85143	hypothetical_protein
dey.786	A._lwoffii_WJ10621_uid85143	hypothetical_protein
dey.787	A._lwoffii_WJ10621_uid85143	hypothetical_protein
dey.788	A._lwoffii_WJ10621_uid85143	type_I_restriction-modification_system_DNA_methylase	GO:0003824_catalytic_activity - GO:0016740_transferase_activity - GO:0016741_transferase_activity,_transferring_one-carbon_groups - GO:0008168_methyltransferase_activity - GO:0097159_organic_cyclic_compound_binding - GO:0008170_N-methyltransferase_activity - GO:0005488_binding - GO:0003676_nucleic_acid_binding - GO:0003677_DNA_binding - GO:1901363_heterocyclic_compound_binding - GO:0008757_S-aden…
dey.801	A._lwoffii_WJ10621_uid85143	hypothetical_protein	GO:0044425_membrane_part - GO:0016021_integral_to_membrane - GO:0016020_membrane - GO:0031224_intrinsic_to_membrane
dey.809	A._lwoffii_WJ10621_uid85143	hypothetical_protein	GO:0004803_transposase_activity - GO:0097159_organic_cyclic_compound_binding - GO:0003824_catalytic_activity - GO:0005488_binding - GO:0003676_nucleic_acid_binding - GO:0003677_DNA_binding - GO:1901363_heterocyclic_compound_binding - GO:0006310_DNA_recombination - GO:0006139_nucleobase-containing_compound_metabolic_process - GO:0006313_transposition,_DNA-mediated - GO:0044260_cellular_macromolecu…
dey.821	A._lwoffii_WJ10621_uid85143	IS5_family_transposase	GO:0004803_transposase_activity - GO:0097159_organic_cyclic_compound_binding - GO:0003824_catalytic_activity - GO:0005488_binding - GO:0003676_nucleic_acid_binding - GO:0003677_DNA_binding - GO:1901363_heterocyclic_compound_binding - GO:0006310_DNA_recombination - GO:0006139_nucleobase-containing_compound_metabolic_process - GO:0006313_transposition,_DNA-mediated - GO:0044260_cellular_macromolecu…
dey.834	A._lwoffii_WJ10621_uid85143	hypothetical_protein
dey.846	A._lwoffii_WJ10621_uid85143	hypothetical_protein
dey.879	A._lwoffii_WJ10621_uid85143	maleylacetoacetate_isomerase	GO:0003824_catalytic_activity - GO:0016853_isomerase_activity - GO:0016859_cis-trans_isomerase_activity - GO:0016034_maleylacetoacetate_isomerase_activity - GO:0016740_transferase_activity - GO:0008152_metabolic_process - GO:0009072_aromatic_amino_acid_family_metabolic_process - GO:0019752_carboxylic_acid_metabolic_process - GO:0006807_nitrogen_compound_metabolic_process - GO:0044281_small_molecu…
dey.1003	A._lwoffii_WJ10621_uid85143	integral_membrane_sensor_signal_transduction_histidine_kinase	GO:0035639_purine_ribonucleoside_triphosphate_binding - GO:0005488_binding - GO:0043167_ion_binding - GO:1901363_heterocyclic_compound_binding - GO:1901265_nucleoside_phosphate_binding - GO:0001882_nucleoside_binding - GO:0043168_anion_binding - GO:0000166_nucleotide_binding - GO:0001883_purine_nucleoside_binding - GO:0032549_ribonucleoside_binding - GO:0017076_purine_nucleotide_binding - GO:0005…
dey.1026	A._lwoffii_WJ10621_uid85143	hypothetical_protein
dey.1068	A._lwoffii_WJ10621_uid85143	IS5_family_transposase	GO:0004803_transposase_activity - GO:0097159_organic_cyclic_compound_binding - GO:0003824_catalytic_activity - GO:0005488_binding - GO:0003676_nucleic_acid_binding - GO:0003677_DNA_binding - GO:1901363_heterocyclic_compound_binding - GO:0006310_DNA_recombination - GO:0006139_nucleobase-containing_compound_metabolic_process - GO:0006313_transposition,_DNA-mediated - GO:0044260_cellular_macromolecu…
dey.1116	A._lwoffii_WJ10621_uid85143	hypothetical_protein
dey.1158	A._lwoffii_WJ10621_uid85143	S-methylmethionine_APC_transporter	GO:0022891_substrate-specific_transmembrane_transporter_activity - GO:0022892_substrate-specific_transporter_activity - GO:0005342_organic_acid_transmembrane_transporter_activity - GO:0008514_organic_anion_transmembrane_transporter_activity - GO:0005215_transporter_activity - GO:0008509_anion_transmembrane_transporter_activity - GO:0015075_ion_transmembrane_transporter_activity - GO:0022857_trans…
dey.1317	A._lwoffii_WJ10621_uid85143	hypothetical_protein	GO:0003824_catalytic_activity - GO:0016817_hydrolase_activity,_acting_on_acid_anhydrides - GO:0016787_hydrolase_activity - GO:0008152_metabolic_process
dey.1318	A._lwoffii_WJ10621_uid85143	hypothetical_protein
dey.1323	A._lwoffii_WJ10621_uid85143	phage-like_protein	GO:0043169_cation_binding - GO:0046914_transition_metal_ion_binding - GO:0043167_ion_binding - GO:0005488_binding - GO:0046872_metal_ion_binding - GO:0008270_zinc_ion_binding
dey.1367	A._lwoffii_WJ10621_uid85143	putative_hemagglutinin/hemolysin-like_protein	GO:0040007_growth - GO:0005581_collagen - GO:0005578_proteinaceous_extracellular_matrix - GO:0031012_extracellular_matrix - GO:0005576_extracellular_region - GO:0044420_extracellular_matrix_part - GO:0044421_extracellular_region_part
dey.1396	A._lwoffii_WJ10621_uid85143	N-acetyltransferase_GCN5	GO:0008080_N-acetyltransferase_activity - GO:0016740_transferase_activity - GO:0003824_catalytic_activity - GO:0016407_acetyltransferase_activity - GO:0016746_transferase_activity,_transferring_acyl_groups - GO:0016747_transferase_activity,_transferring_acyl_groups_other_than_amino-acyl_groups - GO:0016410_N-acyltransferase_activity - GO:0008152_metabolic_process
dey.1402	A._lwoffii_WJ10621_uid85143	IS30_family_transposase	GO:0097159_organic_cyclic_compound_binding - GO:0003676_nucleic_acid_binding - GO:1901363_heterocyclic_compound_binding - GO:0005488_binding - GO:0003677_DNA_binding - GO:0004803_transposase_activity - GO:0003824_catalytic_activity - GO:0090304_nucleic_acid_metabolic_process - GO:0034641_cellular_nitrogen_compound_metabolic_process - GO:0006807_nitrogen_compound_metabolic_process - GO:1901360_org…
dey.1454	A._lwoffii_WJ10621_uid85143	hypothetical_protein	GO:0003824_catalytic_activity - GO:0016853_isomerase_activity - GO:0003755_peptidyl-prolyl_cis-trans_isomerase_activity - GO:0016859_cis-trans_isomerase_activity - GO:0000413_protein_peptidyl-prolyl_isomerization - GO:0044238_primary_metabolic_process - GO:0006457_protein_folding - GO:0018208_peptidyl-proline_modification - GO:0044260_cellular_macromolecule_metabolic_process - GO:0044267_cellular…
dey.1642	A._lwoffii_WJ10621_uid85143	acyl-CoA_dehydrogenase	GO:0043168_anion_binding - GO:0050662_coenzyme_binding - GO:0050660_flavin_adenine_dinucleotide_binding - GO:0097159_organic_cyclic_compound_binding - GO:0016627_oxidoreductase_activity,_acting_on_the_CH-CH_group_of_donors - GO:0000166_nucleotide_binding - GO:0036094_small_molecule_binding - GO:0003824_catalytic_activity - GO:0048037_cofactor_binding - GO:0005488_binding - GO:0003995_acyl-CoA_deh…
dey.1645	A._lwoffii_WJ10621_uid85143	acyl-CoA_dehydrogenase	GO:0043168_anion_binding - GO:0050662_coenzyme_binding - GO:0050660_flavin_adenine_dinucleotide_binding - GO:0097159_organic_cyclic_compound_binding - GO:0016627_oxidoreductase_activity,_acting_on_the_CH-CH_group_of_donors - GO:0000166_nucleotide_binding - GO:0036094_small_molecule_binding - GO:0003824_catalytic_activity - GO:0048037_cofactor_binding - GO:0005488_binding - GO:0003995_acyl-CoA_deh…
dey.1787	A._lwoffii_WJ10621_uid85143	RNA_chaperone_Hfq	GO:0097159_organic_cyclic_compound_binding - GO:1901363_heterocyclic_compound_binding - GO:0003723_RNA_binding - GO:0003676_nucleic_acid_binding - GO:0005488_binding - GO:2001141_regulation_of_RNA_biosynthetic_process - GO:0080090_regulation_of_primary_metabolic_process - GO:0019222_regulation_of_metabolic_process - GO:0019219_regulation_of_nucleobase-containing_compound_metabolic_process - GO:00…
dey.1838	A._lwoffii_WJ10621_uid85143	hypothetical_protein
dey.1874	A._lwoffii_WJ10621_uid85143	hypothetical_protein
dey.1884	A._lwoffii_WJ10621_uid85143	hypothetical_protein
dey.1886	A._lwoffii_WJ10621_uid85143	hypothetical_protein
dey.1891	A._lwoffii_WJ10621_uid85143	hypothetical_protein
dey.1908	A._lwoffii_WJ10621_uid85143	hypothetical_protein
dey.2110	A._lwoffii_WJ10621_uid85143	hypothetical_protein
dey.2245	A._lwoffii_WJ10621_uid85143	IS4_family_transposase_ORF_2
dey.2246	A._lwoffii_WJ10621_uid85143	transposase_1	GO:0097159_organic_cyclic_compound_binding - GO:0005488_binding - GO:0003676_nucleic_acid_binding - GO:1901363_heterocyclic_compound_binding - GO:0004803_transposase_activity - GO:0003824_catalytic_activity - GO:0003677_DNA_binding - GO:0006310_DNA_recombination - GO:0006139_nucleobase-containing_compound_metabolic_process - GO:0006313_transposition,_DNA-mediated - GO:0044260_cellular_macromolecu…
dey.2280	A._lwoffii_WJ10621_uid85143	hypothetical_protein	GO:0035639_purine_ribonucleoside_triphosphate_binding - GO:0005488_binding - GO:0016887_ATPase_activity - GO:0000166_nucleotide_binding - GO:1901363_heterocyclic_compound_binding - GO:0001883_purine_nucleoside_binding - GO:0001882_nucleoside_binding - GO:0043168_anion_binding - GO:0043167_ion_binding - GO:1901265_nucleoside_phosphate_binding - GO:0032549_ribonucleoside_binding - GO:0017076_purine…
dey.2335	A._lwoffii_WJ10621_uid85143	hypothetical_protein	GO:0044425_membrane_part - GO:0016021_integral_to_membrane - GO:0016020_membrane - GO:0031224_intrinsic_to_membrane
dey.2422	A._lwoffii_WJ10621_uid85143	3,4-dihydroxy-2-butanone_4-phosphate_synthase_(DHBP_synthase)	GO:0043169_cation_binding - GO:0008686_3,4-dihydroxy-2-butanone-4-phosphate_synthase_activity - GO:0016829_lyase_activity - GO:0016830_carbon-carbon_lyase_activity - GO:0043167_ion_binding - GO:0003824_catalytic_activity - GO:0005488_binding - GO:0046872_metal_ion_binding - GO:0016787_hydrolase_activity - GO:0003933_GTP_cyclohydrolase_activity - GO:0016814_hydrolase_activity,_acting_on_carbon-nit…
dey.2470	A._lwoffii_WJ10621_uid85143	valyl-tRNA_synthetase
dey.2527	A._lwoffii_WJ10621_uid85143	biopolymer_transport_protein_ExbD	GO:0005215_transporter_activity - GO:0008104_protein_localization - GO:0051234_establishment_of_localization - GO:0006810_transport - GO:0045184_establishment_of_protein_localization - GO:0071702_organic_substance_transport - GO:0015031_protein_transport - GO:0033036_macromolecule_localization - GO:0051179_localization - GO:0016020_membrane - GO:0044425_membrane_part - GO:0016021_integral_to_memb…
dey.2530	A._lwoffii_WJ10621_uid85143	transposase_component
dey.2531	A._lwoffii_WJ10621_uid85143	transposase_IS66
dey.2532	A._lwoffii_WJ10621_uid85143	biopolymer_transport_protein_ExbD	GO:0005215_transporter_activity - GO:0008104_protein_localization - GO:0051234_establishment_of_localization - GO:0006810_transport - GO:0045184_establishment_of_protein_localization - GO:0071702_organic_substance_transport - GO:0015031_protein_transport - GO:0033036_macromolecule_localization - GO:0051179_localization - GO:0016020_membrane - GO:0044425_membrane_part - GO:0016021_integral_to_memb…
dey.2542	A._lwoffii_WJ10621_uid85143	hypothetical_protein
dey.2686	A._lwoffii_WJ10621_uid85143	glycosyl_transferase_family_protein	GO:0003824_catalytic_activity - GO:0016740_transferase_activity - GO:0016757_transferase_activity,_transferring_glycosyl_groups - GO:0044249_cellular_biosynthetic_process - GO:0034645_cellular_macromolecule_biosynthetic_process - GO:0033692_cellular_polysaccharide_biosynthetic_process - GO:0009103_lipopolysaccharide_biosynthetic_process - GO:1901576_organic_substance_biosynthetic_process - GO:004…
dey.2850	A._lwoffii_WJ10621_uid85143	transposase	GO:0043565_sequence-specific_DNA_binding - GO:0003700_sequence-specific_DNA_binding_transcription_factor_activity - GO:0097159_organic_cyclic_compound_binding - GO:0005488_binding - GO:0003676_nucleic_acid_binding - GO:0003677_DNA_binding - GO:1901363_heterocyclic_compound_binding - GO:0001071_nucleic_acid_binding_transcription_factor_activity - GO:0032774_RNA_biosynthetic_process - GO:0019222_re…
dey.2962	A._lwoffii_WJ10621_uid85143	hypothetical_protein
rea.144	A._johnsonii_DSM_6963_GCA_000949655.1	hypothetical_protein
rea.273	A._johnsonii_DSM_6963_GCA_000949655.1	hypothetical_protein
rea.599	A._johnsonii_DSM_6963_GCA_000949655.1	hypothetical_protein
rea.782	A._johnsonii_DSM_6963_GCA_000949655.1	hypothetical_protein
rea.798	A._johnsonii_DSM_6963_GCA_000949655.1	hypothetical_protein
rea.1074	A._johnsonii_DSM_6963_GCA_000949655.1	hypothetical_protein
rea.1127	A._johnsonii_DSM_6963_GCA_000949655.1	hypothetical_protein
rea.1129	A._johnsonii_DSM_6963_GCA_000949655.1	hypothetical_protein
rea.1138	A._johnsonii_DSM_6963_GCA_000949655.1	hypothetical_protein
rea.1142	A._johnsonii_DSM_6963_GCA_000949655.1	hypothetical_protein	GO:0035639_purine_ribonucleoside_triphosphate_binding - GO:0005488_binding - GO:0000166_nucleotide_binding - GO:1901363_heterocyclic_compound_binding - GO:0001883_purine_nucleoside_binding - GO:0001882_nucleoside_binding - GO:0043168_anion_binding - GO:0043167_ion_binding - GO:1901265_nucleoside_phosphate_binding - GO:0032549_ribonucleoside_binding - GO:0017076_purine_nucleotide_binding - GO:0005…
rea.1480	A._johnsonii_DSM_6963_GCA_000949655.1	hypothetical_protein	GO:0003824_catalytic_activity - GO:0016740_transferase_activity - GO:0016741_transferase_activity,_transferring_one-carbon_groups - GO:0008168_methyltransferase_activity - GO:0008171_O-methyltransferase_activity - GO:0010340_carboxyl-O-methyltransferase_activity - GO:0032259_methylation - GO:0008152_metabolic_process - GO:1901566_organonitrogen_compound_biosynthetic_process - GO:0019752_carboxyli…
rea.1548	A._johnsonii_DSM_6963_GCA_000949655.1	hypothetical_protein
rea.2209	A._johnsonii_DSM_6963_GCA_000949655.1	hypothetical_protein
rea.2220	A._johnsonii_DSM_6963_GCA_000949655.1	hypothetical_protein
rea.2221	A._johnsonii_DSM_6963_GCA_000949655.1	hypothetical_protein
rea.2241	A._johnsonii_DSM_6963_GCA_000949655.1	hypothetical_protein
rea.2290	A._johnsonii_DSM_6963_GCA_000949655.1	hypothetical_protein
rea.2515	A._johnsonii_DSM_6963_GCA_000949655.1	hypothetical_protein
rea.2589	A._johnsonii_DSM_6963_GCA_000949655.1	hypothetical_protein
rea.2793	A._johnsonii_DSM_6963_GCA_000949655.1	hypothetical_protein
rea.2794	A._johnsonii_DSM_6963_GCA_000949655.1	hypothetical_protein
rea.2796	A._johnsonii_DSM_6963_GCA_000949655.1	hypothetical_protein	GO:0043565_sequence-specific_DNA_binding - GO:0097159_organic_cyclic_compound_binding - GO:0005488_binding - GO:0003676_nucleic_acid_binding - GO:0003677_DNA_binding - GO:1901363_heterocyclic_compound_binding
rea.2988	A._johnsonii_DSM_6963_GCA_000949655.1	hypothetical_protein
rea.2996	A._johnsonii_DSM_6963_GCA_000949655.1	hypothetical_protein
rea.3000	A._johnsonii_DSM_6963_GCA_000949655.1	hypothetical_protein	GO:0015886_heme_transport - GO:0016043_cellular_component_organization - GO:0071840_cellular_component_organization_or_biogenesis - GO:1901678_iron_coordination_entity_transport - GO:0022607_cellular_component_assembly - GO:0017004_cytochrome_complex_assembly - GO:0051181_cofactor_transport - GO:0065003_macromolecular_complex_assembly - GO:0006810_transport - GO:0070271_protein_complex_biogenesis…
rea.3034	A._johnsonii_DSM_6963_GCA_000949655.1	hypothetical_protein
rea.3035	A._johnsonii_DSM_6963_GCA_000949655.1	hypothetical_protein
rea.3041	A._johnsonii_DSM_6963_GCA_000949655.1	hypothetical_protein
rea.3050	A._johnsonii_DSM_6963_GCA_000949655.1	hypothetical_protein
rea.3071	A._johnsonii_DSM_6963_GCA_000949655.1	hypothetical_protein
rea.3074	A._johnsonii_DSM_6963_GCA_000949655.1	hypothetical_protein	GO:0003824_catalytic_activity - GO:0004812_aminoacyl-tRNA_ligase_activity - GO:0016874_ligase_activity - GO:0016875_ligase_activity,_forming_carbon-oxygen_bonds - GO:0016876_ligase_activity,_forming_aminoacyl-tRNA_and_related_compounds - GO:0008152_metabolic_process
rea.3089	A._johnsonii_DSM_6963_GCA_000949655.1	hypothetical_protein
rea.3102	A._johnsonii_DSM_6963_GCA_000949655.1	hypothetical_protein	GO:0016779_nucleotidyltransferase_activity - GO:0016772_transferase_activity,_transferring_phosphorus-containing_groups - GO:0034061_DNA_polymerase_activity - GO:0003887_DNA-directed_DNA_polymerase_activity - GO:0003824_catalytic_activity - GO:0016740_transferase_activity - GO:0090304_nucleic_acid_metabolic_process - GO:0044249_cellular_biosynthetic_process - GO:0034641_cellular_nitrogen_compound…
rea.3104	A._johnsonii_DSM_6963_GCA_000949655.1	hypothetical_protein	GO:0003824_catalytic_activity - GO:0016740_transferase_activity - GO:0016301_kinase_activity - GO:0016772_transferase_activity,_transferring_phosphorus-containing_groups - GO:0016310_phosphorylation - GO:0009987_cellular_process - GO:0044237_cellular_metabolic_process - GO:0006796_phosphate-containing_compound_metabolic_process - GO:0008152_metabolic_process - GO:0006793_phosphorus_metabolic_proc…
rea.3180	A._johnsonii_DSM_6963_GCA_000949655.1	hypothetical_protein
rea.3181	A._johnsonii_DSM_6963_GCA_000949655.1	hypothetical_protein
rea.3191	A._johnsonii_DSM_6963_GCA_000949655.1	hypothetical_protein	GO:0043565_sequence-specific_DNA_binding - GO:0097159_organic_cyclic_compound_binding - GO:0005488_binding - GO:0003676_nucleic_acid_binding - GO:0003677_DNA_binding - GO:1901363_heterocyclic_compound_binding
rea.3194	A._johnsonii_DSM_6963_GCA_000949655.1	hypothetical_protein	GO:0006811_ion_transport - GO:0006810_transport - GO:0006817_phosphate_ion_transport - GO:0044765_single-organism_transport - GO:0006820_anion_transport - GO:0015698_inorganic_anion_transport - GO:0051234_establishment_of_localization - GO:0051179_localization - GO:0044699_single-organism_process - GO:0005737_cytoplasm - GO:0044424_intracellular_part - GO:0044464_cell_part - GO:0005623_cell - GO:…
rea.3208	A._johnsonii_DSM_6963_GCA_000949655.1	hypothetical_protein	GO:0008410_CoA-transferase_activity - GO:0016782_transferase_activity,_transferring_sulfur-containing_groups - GO:0003824_catalytic_activity - GO:0016740_transferase_activity - GO:0008775_acetate_CoA-transferase_activity - GO:0047371_butyrate-acetoacetate_CoA-transferase_activity - GO:0008152_metabolic_process
rea.3227	A._johnsonii_DSM_6963_GCA_000949655.1	hypothetical_protein
rea.3229	A._johnsonii_DSM_6963_GCA_000949655.1	hypothetical_protein
rea.3236	A._johnsonii_DSM_6963_GCA_000949655.1	hypothetical_protein
reb.1	A._johnsonii_MB44_GCA_001483265.1	transposase	GO:0004803_transposase_activity - GO:0097159_organic_cyclic_compound_binding - GO:0003824_catalytic_activity - GO:0005488_binding - GO:0003676_nucleic_acid_binding - GO:0003677_DNA_binding - GO:1901363_heterocyclic_compound_binding - GO:0006310_DNA_recombination - GO:0006139_nucleobase-containing_compound_metabolic_process - GO:0006313_transposition,_DNA-mediated - GO:0044260_cellular_macromolecu…
reb.41	A._johnsonii_MB44_GCA_001483265.1	hypothetical_protein
reb.47	A._johnsonii_MB44_GCA_001483265.1	phosphate_ABC_transporter_permease	GO:0005215_transporter_activity - GO:0006810_transport - GO:0051179_localization - GO:0051234_establishment_of_localization - GO:0016020_membrane - GO:0016021_integral_to_membrane - GO:0044425_membrane_part - GO:0031224_intrinsic_to_membrane - GO:0044464_cell_part - GO:0005623_cell - GO:0071944_cell_periphery - GO:0005886_plasma_membrane
reb.49	A._johnsonii_MB44_GCA_001483265.1	hypothetical_protein	GO:0044699_single-organism_process - GO:0051179_localization - GO:0006820_anion_transport - GO:0006811_ion_transport - GO:0006810_transport - GO:0006817_phosphate_ion_transport - GO:0051234_establishment_of_localization - GO:0015698_inorganic_anion_transport - GO:0044765_single-organism_transport - GO:0005737_cytoplasm - GO:0044464_cell_part - GO:0005623_cell - GO:0005622_intracellular - GO:00444…
reb.50	A._johnsonii_MB44_GCA_001483265.1	hypothetical_protein	GO:0003676_nucleic_acid_binding - GO:0097159_organic_cyclic_compound_binding - GO:0000156_phosphorelay_response_regulator_activity - GO:0060089_molecular_transducer_activity - GO:0005488_binding - GO:0004871_signal_transducer_activity - GO:0003677_DNA_binding - GO:1901363_heterocyclic_compound_binding - GO:0035556_intracellular_signal_transduction - GO:0080090_regulation_of_primary_metabolic_proc…
reb.53	A._johnsonii_MB44_GCA_001483265.1	phosphate_ABC_transporter_permease	GO:0005215_transporter_activity - GO:0022857_transmembrane_transporter_activity - GO:0022804_active_transmembrane_transporter_activity - GO:0015291_secondary_active_transmembrane_transporter_activity - GO:0005315_inorganic_phosphate_transmembrane_transporter_activity - GO:1901677_phosphate_transmembrane_transporter_activity - GO:0006810_transport - GO:0051234_establishment_of_localization - GO:00…
reb.62	A._johnsonii_MB44_GCA_001483265.1	hypothetical_protein
reb.80	A._johnsonii_MB44_GCA_001483265.1	hypothetical_protein
reb.135	A._johnsonii_MB44_GCA_001483265.1	transposase	GO:0004803_transposase_activity - GO:0097159_organic_cyclic_compound_binding - GO:0003824_catalytic_activity - GO:0005488_binding - GO:0003676_nucleic_acid_binding - GO:0003677_DNA_binding - GO:1901363_heterocyclic_compound_binding - GO:0006310_DNA_recombination - GO:0006139_nucleobase-containing_compound_metabolic_process - GO:0006313_transposition,_DNA-mediated - GO:0044260_cellular_macromolecu…
reb.143	A._johnsonii_MB44_GCA_001483265.1	hypothetical_protein
reb.149	A._johnsonii_MB44_GCA_001483265.1	hypothetical_protein	GO:0071944_cell_periphery - GO:0016020_membrane - GO:0044464_cell_part - GO:0005623_cell - GO:0005886_plasma_membrane
reb.150	A._johnsonii_MB44_GCA_001483265.1	hypothetical_protein	GO:0097159_organic_cyclic_compound_binding - GO:0000150_recombinase_activity - GO:0003824_catalytic_activity - GO:0005488_binding - GO:0003676_nucleic_acid_binding - GO:0003677_DNA_binding - GO:1901363_heterocyclic_compound_binding - GO:0006310_DNA_recombination - GO:0006139_nucleobase-containing_compound_metabolic_process - GO:0044260_cellular_macromolecule_metabolic_process - GO:0044238_primary…
reb.152	A._johnsonii_MB44_GCA_001483265.1	hypothetical_protein	GO:0008168_methyltransferase_activity - GO:0016740_transferase_activity - GO:0016741_transferase_activity,_transferring_one-carbon_groups - GO:0003824_catalytic_activity - GO:0005488_binding - GO:0003676_nucleic_acid_binding - GO:0003677_DNA_binding - GO:1901363_heterocyclic_compound_binding - GO:0008170_N-methyltransferase_activity - GO:0097159_organic_cyclic_compound_binding - GO:0008757_S-aden…
reb.154	A._johnsonii_MB44_GCA_001483265.1	hypothetical_protein	GO:0015295_solute:hydrogen_symporter_activity - GO:0015294_solute:cation_symporter_activity - GO:0022891_substrate-specific_transmembrane_transporter_activity - GO:0022892_substrate-specific_transporter_activity - GO:0005351_sugar:hydrogen_symporter_activity - GO:0015293_symporter_activity - GO:0051119_sugar_transmembrane_transporter_activity - GO:1901476_carbohydrate_transporter_activity - GO:00…
reb.156	A._johnsonii_MB44_GCA_001483265.1	hypothetical_protein
reb.157	A._johnsonii_MB44_GCA_001483265.1	hypothetical_protein
reb.165	A._johnsonii_MB44_GCA_001483265.1	hypothetical_protein
reb.168	A._johnsonii_MB44_GCA_001483265.1	hypothetical_protein	GO:0047407_ADP-ribosyl-[dinitrogen_reductase]_hydrolase_activity - GO:0003824_catalytic_activity - GO:0016799_hydrolase_activity,_hydrolyzing_N-glycosyl_compounds - GO:0016798_hydrolase_activity,_acting_on_glycosyl_bonds - GO:0016787_hydrolase_activity - GO:0008152_metabolic_process
reb.169	A._johnsonii_MB44_GCA_001483265.1	hypothetical_protein	GO:0080090_regulation_of_primary_metabolic_process - GO:0019222_regulation_of_metabolic_process - GO:0019219_regulation_of_nucleobase-containing_compound_metabolic_process - GO:0031323_regulation_of_cellular_metabolic_process - GO:2001141_regulation_of_RNA_biosynthetic_process - GO:0051252_regulation_of_RNA_metabolic_process - GO:0009889_regulation_of_biosynthetic_process - GO:0050789_regulation_…
reb.171	A._johnsonii_MB44_GCA_001483265.1	hypothetical_protein
reb.172	A._johnsonii_MB44_GCA_001483265.1	hypothetical_protein	GO:0003824_catalytic_activity - GO:0016829_lyase_activity - GO:0016849_phosphorus-oxygen_lyase_activity - GO:0009187_cyclic_nucleotide_metabolic_process - GO:0044249_cellular_biosynthetic_process - GO:0034641_cellular_nitrogen_compound_metabolic_process - GO:0009165_nucleotide_biosynthetic_process - GO:0023052_signaling - GO:0007165_signal_transduction - GO:1901576_organic_substance_biosynthetic_…
reb.195	A._johnsonii_MB44_GCA_001483265.1	hypothetical_protein
reb.196	A._johnsonii_MB44_GCA_001483265.1	hypothetical_protein
reb.233	A._johnsonii_MB44_GCA_001483265.1	hypothetical_protein
reb.265	A._johnsonii_MB44_GCA_001483265.1	hypothetical_protein
reb.306	A._johnsonii_MB44_GCA_001483265.1	hypothetical_protein	GO:0005727_extrachromosomal_circular_DNA - GO:0044464_cell_part - GO:0005623_cell - GO:0005622_intracellular - GO:0046821_extrachromosomal_DNA - GO:0044424_intracellular_part
reb.332	A._johnsonii_MB44_GCA_001483265.1	hypothetical_protein
reb.340	A._johnsonii_MB44_GCA_001483265.1	hypothetical_protein
reb.366	A._johnsonii_MB44_GCA_001483265.1	recombinase_RecB	GO:0043566_structure-specific_DNA_binding - GO:0097159_organic_cyclic_compound_binding - GO:1901363_heterocyclic_compound_binding - GO:0005488_binding - GO:0003676_nucleic_acid_binding - GO:0003677_DNA_binding - GO:0003697_single-stranded_DNA_binding - GO:0071704_organic_substance_metabolic_process - GO:0006139_nucleobase-containing_compound_metabolic_process - GO:0034645_cellular_macromolecule_b…
reb.640	A._johnsonii_MB44_GCA_001483265.1	hypothetical_protein
reb.781	A._johnsonii_MB44_GCA_001483265.1	hypothetical_protein
reb.823	A._johnsonii_MB44_GCA_001483265.1	hypothetical_protein
reb.824	A._johnsonii_MB44_GCA_001483265.1	hypothetical_protein
reb.827	A._johnsonii_MB44_GCA_001483265.1	hypothetical_protein
reb.873	A._johnsonii_MB44_GCA_001483265.1	hypothetical_protein
reb.887	A._johnsonii_MB44_GCA_001483265.1	hypothetical_protein	GO:0005623_cell - GO:0044462_external_encapsulating_structure_part - GO:0044464_cell_part - GO:0030313_cell_envelope - GO:0031975_envelope - GO:0071944_cell_periphery - GO:0042597_periplasmic_space - GO:0030288_outer_membrane-bounded_periplasmic_space - GO:0030312_external_encapsulating_structure
reb.1048	A._johnsonii_MB44_GCA_001483265.1	hypothetical_protein	GO:0003824_catalytic_activity - GO:0016491_oxidoreductase_activity - GO:0044710_single-organism_metabolic_process - GO:0055114_oxidation-reduction_process - GO:0008152_metabolic_process
reb.1071	A._johnsonii_MB44_GCA_001483265.1	hypothetical_protein	GO:0004803_transposase_activity - GO:0097159_organic_cyclic_compound_binding - GO:0003824_catalytic_activity - GO:0005488_binding - GO:0003676_nucleic_acid_binding - GO:0003677_DNA_binding - GO:1901363_heterocyclic_compound_binding - GO:0006310_DNA_recombination - GO:0006139_nucleobase-containing_compound_metabolic_process - GO:0006313_transposition,_DNA-mediated - GO:0044260_cellular_macromolecu…
reb.1089	A._johnsonii_MB44_GCA_001483265.1	hypothetical_protein
reb.1398	A._johnsonii_MB44_GCA_001483265.1	transposase	GO:0004803_transposase_activity - GO:0097159_organic_cyclic_compound_binding - GO:0003824_catalytic_activity - GO:0005488_binding - GO:0003676_nucleic_acid_binding - GO:0003677_DNA_binding - GO:1901363_heterocyclic_compound_binding - GO:0006310_DNA_recombination - GO:0006139_nucleobase-containing_compound_metabolic_process - GO:0006313_transposition,_DNA-mediated - GO:0044260_cellular_macromolecu…
reb.1454	A._johnsonii_MB44_GCA_001483265.1	hypothetical_protein	GO:0031975_envelope - GO:0016021_integral_to_membrane - GO:0016020_membrane - GO:0044464_cell_part - GO:0019867_outer_membrane - GO:0005623_cell - GO:0030312_external_encapsulating_structure - GO:0071944_cell_periphery - GO:0030313_cell_envelope - GO:0044425_membrane_part - GO:0009279_cell_outer_membrane - GO:0044462_external_encapsulating_structure_part - GO:0031224_intrinsic_to_membrane
reb.1800	A._johnsonii_MB44_GCA_001483265.1	transposase	GO:0004803_transposase_activity - GO:0097159_organic_cyclic_compound_binding - GO:0003824_catalytic_activity - GO:0005488_binding - GO:0003676_nucleic_acid_binding - GO:0003677_DNA_binding - GO:1901363_heterocyclic_compound_binding - GO:0006310_DNA_recombination - GO:0006139_nucleobase-containing_compound_metabolic_process - GO:0006313_transposition,_DNA-mediated - GO:0044260_cellular_macromolecu…
reb.1815	A._johnsonii_MB44_GCA_001483265.1	hypothetical_protein	GO:0005215_transporter_activity - GO:0004872_receptor_activity - GO:0005488_binding - GO:0043169_cation_binding - GO:0046914_transition_metal_ion_binding - GO:0043167_ion_binding - GO:0005506_iron_ion_binding - GO:0046872_metal_ion_binding - GO:0015603_iron_chelate_transmembrane_transporter_activity - GO:0046915_transition_metal_ion_transmembrane_transporter_activity - GO:0042927_siderophore_tran…
reb.1849	A._johnsonii_MB44_GCA_001483265.1	hypothetical_protein	GO:0009055_electron_carrier_activity - GO:0044710_single-organism_metabolic_process - GO:0015980_energy_derivation_by_oxidation_of_organic_compounds - GO:0009987_cellular_process - GO:0044237_cellular_metabolic_process - GO:0022900_electron_transport_chain - GO:0045333_cellular_respiration - GO:0008152_metabolic_process - GO:0022904_respiratory_electron_transport_chain - GO:0006091_generation_of_…
reb.1880	A._johnsonii_MB44_GCA_001483265.1	hypothetical_protein
reb.1919	A._johnsonii_MB44_GCA_001483265.1	gramicidin_synthase	GO:0008565_protein_transporter_activity - GO:0022892_substrate-specific_transporter_activity - GO:0005215_transporter_activity - GO:0005488_binding - GO:0003676_nucleic_acid_binding - GO:0003677_DNA_binding - GO:0097159_organic_cyclic_compound_binding - GO:1901363_heterocyclic_compound_binding - GO:0008104_protein_localization - GO:0033036_macromolecule_localization - GO:0006810_transport - GO:00…
reb.2002	A._johnsonii_MB44_GCA_001483265.1	hypothetical_protein
reb.2003	A._johnsonii_MB44_GCA_001483265.1	hypothetical_protein
reb.2005	A._johnsonii_MB44_GCA_001483265.1	hypothetical_protein
reb.2038	A._johnsonii_MB44_GCA_001483265.1	hypothetical_protein
reb.2041	A._johnsonii_MB44_GCA_001483265.1	hypothetical_protein
reb.2042	A._johnsonii_MB44_GCA_001483265.1	hypothetical_protein	GO:0043168_anion_binding - GO:0030554_adenyl_nucleotide_binding - GO:0035639_purine_ribonucleoside_triphosphate_binding - GO:0097159_organic_cyclic_compound_binding - GO:1901363_heterocyclic_compound_binding - GO:1901265_nucleoside_phosphate_binding - GO:0000166_nucleotide_binding - GO:0036094_small_molecule_binding - GO:0032553_ribonucleotide_binding - GO:0032559_adenyl_ribonucleotide_binding - …
reb.2114	A._johnsonii_MB44_GCA_001483265.1	hypothetical_protein
reb.2149	A._johnsonii_MB44_GCA_001483265.1	transposase	GO:0004803_transposase_activity - GO:0097159_organic_cyclic_compound_binding - GO:0003824_catalytic_activity - GO:0005488_binding - GO:0003676_nucleic_acid_binding - GO:0003677_DNA_binding - GO:1901363_heterocyclic_compound_binding - GO:0006310_DNA_recombination - GO:0006139_nucleobase-containing_compound_metabolic_process - GO:0006313_transposition,_DNA-mediated - GO:0044260_cellular_macromolecu…
reb.2272	A._johnsonii_MB44_GCA_001483265.1	hypothetical_protein
reb.2331	A._johnsonii_MB44_GCA_001483265.1	hypothetical_protein
reb.2340	A._johnsonii_MB44_GCA_001483265.1	transposase	GO:0004803_transposase_activity - GO:0097159_organic_cyclic_compound_binding - GO:0003824_catalytic_activity - GO:0005488_binding - GO:0003676_nucleic_acid_binding - GO:0003677_DNA_binding - GO:1901363_heterocyclic_compound_binding - GO:0006310_DNA_recombination - GO:0006139_nucleobase-containing_compound_metabolic_process - GO:0006313_transposition,_DNA-mediated - GO:0044260_cellular_macromolecu…
reb.2419	A._johnsonii_MB44_GCA_001483265.1	hypothetical_protein	GO:0003824_catalytic_activity - GO:0016787_hydrolase_activity - GO:0016788_hydrolase_activity,_acting_on_ester_bonds - GO:0016790_thiolester_hydrolase_activity - GO:0018738_S-formylglutathione_hydrolase_activity - GO:0052689_carboxylic_ester_hydrolase_activity - GO:0004091_carboxylesterase_activity - GO:0050253_retinyl-palmitate_esterase_activity - GO:0080032_methyl_jasmonate_esterase_activity - …
reb.2525	A._johnsonii_MB44_GCA_001483265.1	hypothetical_protein	GO:0071944_cell_periphery - GO:0016020_membrane - GO:0044464_cell_part - GO:0005623_cell - GO:0005886_plasma_membrane
reb.2540	A._johnsonii_MB44_GCA_001483265.1	hypothetical_protein
reb.2657	A._johnsonii_MB44_GCA_001483265.1	hypothetical_protein
reb.2692	A._johnsonii_MB44_GCA_001483265.1	hypothetical_protein	GO:0003824_catalytic_activity - GO:0016740_transferase_activity - GO:0016787_hydrolase_activity - GO:0016810_hydrolase_activity,_acting_on_carbon-nitrogen_(but_not_peptide)_bonds - GO:0016757_transferase_activity,_transferring_glycosyl_groups - GO:0008375_acetylglucosaminyltransferase_activity - GO:0016758_transferase_activity,_transferring_hexosyl_groups - GO:0008194_UDP-glycosyltransferase_acti…
reb.2698	A._johnsonii_MB44_GCA_001483265.1	hypothetical_protein	GO:0003700_sequence-specific_DNA_binding_transcription_factor_activity - GO:0001071_nucleic_acid_binding_transcription_factor_activity - GO:0080090_regulation_of_primary_metabolic_process - GO:0019222_regulation_of_metabolic_process - GO:0019219_regulation_of_nucleobase-containing_compound_metabolic_process - GO:0031323_regulation_of_cellular_metabolic_process - GO:2001141_regulation_of_RNA_biosy…
reb.2794	A._johnsonii_MB44_GCA_001483265.1	hypothetical_protein
reb.2795	A._johnsonii_MB44_GCA_001483265.1	hypothetical_protein
reb.2966	A._johnsonii_MB44_GCA_001483265.1	hypothetical_protein	GO:0016740_transferase_activity - GO:0003824_catalytic_activity - GO:0016757_transferase_activity,_transferring_glycosyl_groups - GO:0008152_metabolic_process - GO:0009058_biosynthetic_process
reb.2967	A._johnsonii_MB44_GCA_001483265.1	hypothetical_protein
rec.67	A._johnsonii_XBB1_GCA_001484935.1	hypothetical_protein
rec.195	A._johnsonii_XBB1_GCA_001484935.1	hypothetical_protein
rec.198	A._johnsonii_XBB1_GCA_001484935.1	hypothetical_protein	GO:0016887_ATPase_activity - GO:1901363_heterocyclic_compound_binding - GO:0000166_nucleotide_binding - GO:0032549_ribonucleoside_binding - GO:0005488_binding - GO:0017076_purine_nucleotide_binding - GO:0005524_ATP_binding - GO:0032559_adenyl_ribonucleotide_binding - GO:0032555_purine_ribonucleotide_binding - GO:0032550_purine_ribonucleoside_binding - GO:0032553_ribonucleotide_binding - GO:003563…
rec.200	A._johnsonii_XBB1_GCA_001484935.1	hypothetical_protein
rec.201	A._johnsonii_XBB1_GCA_001484935.1	hypothetical_protein
rec.202	A._johnsonii_XBB1_GCA_001484935.1	hypothetical_protein	GO:0006950_response_to_stress - GO:0050896_response_to_stimulus
rec.204	A._johnsonii_XBB1_GCA_001484935.1	hypothetical_protein
rec.434	A._johnsonii_XBB1_GCA_001484935.1	hypothetical_protein	GO:0016787_hydrolase_activity - GO:0003824_catalytic_activity - GO:0004518_nuclease_activity - GO:0004519_endonuclease_activity - GO:0016788_hydrolase_activity,_acting_on_ester_bonds - GO:0016818_hydrolase_activity,_acting_on_acid_anhydrides,_in_phosphorus-containing_anhydrides - GO:0016462_pyrophosphatase_activity - GO:0017111_nucleoside-triphosphatase_activity - GO:0016817_hydrolase_activity,_a…
rec.471	A._johnsonii_XBB1_GCA_001484935.1	hypothetical_protein	GO:0003824_catalytic_activity - GO:0044238_primary_metabolic_process - GO:0005975_carbohydrate_metabolic_process - GO:0008152_metabolic_process - GO:0071704_organic_substance_metabolic_process
rec.1084	A._johnsonii_XBB1_GCA_001484935.1	hypothetical_protein	GO:0005488_binding - GO:1901363_heterocyclic_compound_binding - GO:0000166_nucleotide_binding - GO:1901265_nucleoside_phosphate_binding - GO:0036094_small_molecule_binding - GO:0097159_organic_cyclic_compound_binding - GO:0016787_hydrolase_activity - GO:0003824_catalytic_activity - GO:0017111_nucleoside-triphosphatase_activity - GO:0016818_hydrolase_activity,_acting_on_acid_anhydrides,_in_phospho…
rec.1122	A._johnsonii_XBB1_GCA_001484935.1	hypothetical_protein
rec.1133	A._johnsonii_XBB1_GCA_001484935.1	hypothetical_protein
rec.1141	A._johnsonii_XBB1_GCA_001484935.1	hypothetical_protein
rec.1145	A._johnsonii_XBB1_GCA_001484935.1	hypothetical_protein
rec.1152	A._johnsonii_XBB1_GCA_001484935.1	hypothetical_protein
rec.1222	A._johnsonii_XBB1_GCA_001484935.1	hypothetical_protein
rec.1504	A._johnsonii_XBB1_GCA_001484935.1	hypothetical_protein
rec.1529	A._johnsonii_XBB1_GCA_001484935.1	hypothetical_protein
rec.1604	A._johnsonii_XBB1_GCA_001484935.1	hypothetical_protein
rec.1605	A._johnsonii_XBB1_GCA_001484935.1	hypothetical_protein
rec.1610	A._johnsonii_XBB1_GCA_001484935.1	hypothetical_protein
rec.1621	A._johnsonii_XBB1_GCA_001484935.1	hypothetical_protein
rec.1623	A._johnsonii_XBB1_GCA_001484935.1	hypothetical_protein
rec.1642	A._johnsonii_XBB1_GCA_001484935.1	hypothetical_protein
rec.1649	A._johnsonii_XBB1_GCA_001484935.1	hypothetical_protein	GO:0043565_sequence-specific_DNA_binding - GO:0097159_organic_cyclic_compound_binding - GO:0005488_binding - GO:0003676_nucleic_acid_binding - GO:0003677_DNA_binding - GO:1901363_heterocyclic_compound_binding
rec.1655	A._johnsonii_XBB1_GCA_001484935.1	hypothetical_protein
rec.1660	A._johnsonii_XBB1_GCA_001484935.1	hypothetical_protein
rec.1690	A._johnsonii_XBB1_GCA_001484935.1	hypothetical_protein	GO:0016787_hydrolase_activity - GO:0097159_organic_cyclic_compound_binding - GO:0016788_hydrolase_activity,_acting_on_ester_bonds - GO:0003824_catalytic_activity - GO:0005488_binding - GO:0003676_nucleic_acid_binding - GO:0003729_mRNA_binding - GO:1901363_heterocyclic_compound_binding - GO:0003723_RNA_binding - GO:0008152_metabolic_process
rec.1760	A._johnsonii_XBB1_GCA_001484935.1	hypothetical_protein	GO:0040007_growth - GO:0005581_collagen - GO:0005578_proteinaceous_extracellular_matrix - GO:0031012_extracellular_matrix - GO:0005576_extracellular_region - GO:0044420_extracellular_matrix_part - GO:0044421_extracellular_region_part
rec.1776	A._johnsonii_XBB1_GCA_001484935.1	hypothetical_protein	GO:0022891_substrate-specific_transmembrane_transporter_activity - GO:0022890_inorganic_cation_transmembrane_transporter_activity - GO:0022892_substrate-specific_transporter_activity - GO:0005215_transporter_activity - GO:0008324_cation_transmembrane_transporter_activity - GO:0022857_transmembrane_transporter_activity - GO:0015075_ion_transmembrane_transporter_activity - GO:0015077_monovalent_ino…
rec.1884	A._johnsonii_XBB1_GCA_001484935.1	transposase	GO:0004803_transposase_activity - GO:0097159_organic_cyclic_compound_binding - GO:0003824_catalytic_activity - GO:0005488_binding - GO:0003676_nucleic_acid_binding - GO:0003677_DNA_binding - GO:1901363_heterocyclic_compound_binding - GO:0006310_DNA_recombination - GO:0006139_nucleobase-containing_compound_metabolic_process - GO:0006313_transposition,_DNA-mediated - GO:0044260_cellular_macromolecu…
rec.2062	A._johnsonii_XBB1_GCA_001484935.1	ATP-dependent_endonuclease	GO:0004518_nuclease_activity - GO:0003824_catalytic_activity - GO:0016787_hydrolase_activity - GO:0016788_hydrolase_activity,_acting_on_ester_bonds - GO:0004519_endonuclease_activity - GO:0090305_nucleic_acid_phosphodiester_bond_hydrolysis - GO:0006139_nucleobase-containing_compound_metabolic_process - GO:0044238_primary_metabolic_process - GO:0009987_cellular_process - GO:0006725_cellular_aromat…
rec.2077	A._johnsonii_XBB1_GCA_001484935.1	hypothetical_protein
rec.2125	A._johnsonii_XBB1_GCA_001484935.1	hypothetical_protein
rec.2165	A._johnsonii_XBB1_GCA_001484935.1	ArsC_family_transcriptional_regulator	GO:0016787_hydrolase_activity - GO:0016791_phosphatase_activity - GO:0004725_protein_tyrosine_phosphatase_activity - GO:0016788_hydrolase_activity,_acting_on_ester_bonds - GO:0042578_phosphoric_ester_hydrolase_activity - GO:0003824_catalytic_activity - GO:0004721_phosphoprotein_phosphatase_activity - GO:0035335_peptidyl-tyrosine_dephosphorylation - GO:0016311_dephosphorylation - GO:0006470_protei…
rec.2219	A._johnsonii_XBB1_GCA_001484935.1	hypothetical_protein
rec.2256	A._johnsonii_XBB1_GCA_001484935.1	hypothetical_protein
rec.2280	A._johnsonii_XBB1_GCA_001484935.1	hypothetical_protein
rec.2392	A._johnsonii_XBB1_GCA_001484935.1	hypothetical_protein	GO:0071944_cell_periphery - GO:0016020_membrane - GO:0044464_cell_part - GO:0005623_cell - GO:0005886_plasma_membrane
rec.2449	A._johnsonii_XBB1_GCA_001484935.1	hypothetical_protein	GO:0003824_catalytic_activity - GO:0016491_oxidoreductase_activity - GO:0004497_monooxygenase_activity - GO:0044710_single-organism_metabolic_process - GO:0008152_metabolic_process - GO:0055114_oxidation-reduction_process
rec.2456	A._johnsonii_XBB1_GCA_001484935.1	hypothetical_protein
rec.2457	A._johnsonii_XBB1_GCA_001484935.1	hypothetical_protein	GO:0004803_transposase_activity - GO:0097159_organic_cyclic_compound_binding - GO:0003824_catalytic_activity - GO:0005488_binding - GO:0003676_nucleic_acid_binding - GO:0003677_DNA_binding - GO:1901363_heterocyclic_compound_binding - GO:0006310_DNA_recombination - GO:0006139_nucleobase-containing_compound_metabolic_process - GO:0006313_transposition,_DNA-mediated - GO:0044260_cellular_macromolecu…
rec.2459	A._johnsonii_XBB1_GCA_001484935.1	transposase
rec.2587	A._johnsonii_XBB1_GCA_001484935.1	hypothetical_protein	GO:0004518_nuclease_activity - GO:0003824_catalytic_activity - GO:0016787_hydrolase_activity - GO:0016788_hydrolase_activity,_acting_on_ester_bonds - GO:0004519_endonuclease_activity - GO:0090305_nucleic_acid_phosphodiester_bond_hydrolysis - GO:0006139_nucleobase-containing_compound_metabolic_process - GO:0044238_primary_metabolic_process - GO:0009987_cellular_process - GO:0006725_cellular_aromat…
rec.2749	A._johnsonii_XBB1_GCA_001484935.1	hypothetical_protein
rec.2767	A._johnsonii_XBB1_GCA_001484935.1	hypothetical_protein
rec.2775	A._johnsonii_XBB1_GCA_001484935.1	hypothetical_protein
rec.2857	A._johnsonii_XBB1_GCA_001484935.1	hypothetical_protein
rec.2859	A._johnsonii_XBB1_GCA_001484935.1	polysaccharide_biosynthesis_protein	GO:0016051_carbohydrate_biosynthetic_process - GO:1901576_organic_substance_biosynthetic_process - GO:0071704_organic_substance_metabolic_process - GO:0043170_macromolecule_metabolic_process - GO:0000271_polysaccharide_biosynthetic_process - GO:0009058_biosynthetic_process - GO:0009059_macromolecule_biosynthetic_process - GO:0008152_metabolic_process - GO:0044723_single-organism_carbohydrate_meta…
rec.2973	A._johnsonii_XBB1_GCA_001484935.1	transposase
rec.3082	A._johnsonii_XBB1_GCA_001484935.1	hypothetical_protein	GO:0003824_catalytic_activity - GO:0016740_transferase_activity - GO:0016779_nucleotidyltransferase_activity - GO:0016772_transferase_activity,_transferring_phosphorus-containing_groups - GO:0008152_metabolic_process
rec.3119	A._johnsonii_XBB1_GCA_001484935.1	hypothetical_protein
rec.3120	A._johnsonii_XBB1_GCA_001484935.1	hypothetical_protein	GO:0016787_hydrolase_activity - GO:0004518_nuclease_activity - GO:0004519_endonuclease_activity - GO:0004527_exonuclease_activity - GO:0016788_hydrolase_activity,_acting_on_ester_bonds - GO:0003824_catalytic_activity - GO:0071704_organic_substance_metabolic_process - GO:0009987_cellular_process - GO:0008152_metabolic_process - GO:0044238_primary_metabolic_process - GO:0044237_cellular_metabolic_p…
rec.3143	A._johnsonii_XBB1_GCA_001484935.1	hypothetical_protein
rec.3146	A._johnsonii_XBB1_GCA_001484935.1	hypothetical_protein
rec.3148	A._johnsonii_XBB1_GCA_001484935.1	transposase_(plasmid)
rec.3158	A._johnsonii_XBB1_GCA_001484935.1	hypothetical_protein	GO:0043169_cation_binding - GO:0046914_transition_metal_ion_binding - GO:0043167_ion_binding - GO:0005488_binding - GO:0046872_metal_ion_binding - GO:0008270_zinc_ion_binding - GO:0044464_cell_part - GO:0005623_cell - GO:0005622_intracellular
rec.3163	A._johnsonii_XBB1_GCA_001484935.1	hypothetical_protein
rec.3182	A._johnsonii_XBB1_GCA_001484935.1	hypothetical_protein	GO:0043565_sequence-specific_DNA_binding - GO:0003700_sequence-specific_DNA_binding_transcription_factor_activity - GO:0097159_organic_cyclic_compound_binding - GO:0005488_binding - GO:0003676_nucleic_acid_binding - GO:0003677_DNA_binding - GO:1901363_heterocyclic_compound_binding - GO:0001071_nucleic_acid_binding_transcription_factor_activity - GO:0004871_signal_transducer_activity - GO:0000156_…
rec.3198	A._johnsonii_XBB1_GCA_001484935.1	hypothetical_protein
rec.3202	A._johnsonii_XBB1_GCA_001484935.1	hypothetical_protein	GO:0005215_transporter_activity - GO:0006810_transport - GO:0051179_localization - GO:0051234_establishment_of_localization - GO:0016020_membrane - GO:0016021_integral_to_membrane - GO:0044425_membrane_part - GO:0031224_intrinsic_to_membrane - GO:0044464_cell_part - GO:0005623_cell - GO:0071944_cell_periphery - GO:0005886_plasma_membrane
rec.3203	A._johnsonii_XBB1_GCA_001484935.1	hypothetical_protein
rec.3229	A._johnsonii_XBB1_GCA_001484935.1	hypothetical_protein
rec.3230	A._johnsonii_XBB1_GCA_001484935.1	hypothetical_protein
rec.3231	A._johnsonii_XBB1_GCA_001484935.1	glutaredoxin_(plasmid)	GO:0003824_catalytic_activity - GO:0016667_oxidoreductase_activity,_acting_on_a_sulfur_group_of_donors - GO:0015036_disulfide_oxidoreductase_activity - GO:0015035_protein_disulfide_oxidoreductase_activity - GO:0016491_oxidoreductase_activity - GO:0009055_electron_carrier_activity - GO:0044710_single-organism_metabolic_process - GO:0008152_metabolic_process - GO:0055114_oxidation-reduction_process…
rec.3234	A._johnsonii_XBB1_GCA_001484935.1	thiol-disulfide_isomerase_(plasmid)	GO:0003824_catalytic_activity - GO:0016491_oxidoreductase_activity - GO:0016209_antioxidant_activity - GO:0016853_isomerase_activity - GO:0055114_oxidation-reduction_process - GO:0044710_single-organism_metabolic_process - GO:0008152_metabolic_process
rec.3235	A._johnsonii_XBB1_GCA_001484935.1	hypothetical_protein	GO:0016787_hydrolase_activity - GO:0016818_hydrolase_activity,_acting_on_acid_anhydrides,_in_phosphorus-containing_anhydrides - GO:0016462_pyrophosphatase_activity - GO:0016817_hydrolase_activity,_acting_on_acid_anhydrides - GO:0017111_nucleoside-triphosphatase_activity - GO:0003824_catalytic_activity - GO:0003774_motor_activity - GO:0003777_microtubule_motor_activity - GO:0008152_metabolic_proce…
rec.3239	A._johnsonii_XBB1_GCA_001484935.1	hypothetical_protein
rec.3244	A._johnsonii_XBB1_GCA_001484935.1	hypothetical_protein
rec.3256	A._johnsonii_XBB1_GCA_001484935.1	aminoglycoside_adenylyltransferase_(plasmid)	GO:0008080_N-acetyltransferase_activity - GO:0016740_transferase_activity - GO:0003824_catalytic_activity - GO:0016407_acetyltransferase_activity - GO:0016746_transferase_activity,_transferring_acyl_groups - GO:0016747_transferase_activity,_transferring_acyl_groups_other_than_amino-acyl_groups - GO:0016410_N-acyltransferase_activity - GO:0034069_aminoglycoside_N-acetyltransferase_activity - GO:00…
rec.3263	A._johnsonii_XBB1_GCA_001484935.1	hypothetical_protein
rec.3264	A._johnsonii_XBB1_GCA_001484935.1	hypothetical_protein	GO:0003700_sequence-specific_DNA_binding_transcription_factor_activity - GO:0001071_nucleic_acid_binding_transcription_factor_activity - GO:0080090_regulation_of_primary_metabolic_process - GO:0019222_regulation_of_metabolic_process - GO:0019219_regulation_of_nucleobase-containing_compound_metabolic_process - GO:0031323_regulation_of_cellular_metabolic_process - GO:2001141_regulation_of_RNA_biosy…
rec.3265	A._johnsonii_XBB1_GCA_001484935.1	hypothetical_protein	GO:0016051_carbohydrate_biosynthetic_process - GO:1901576_organic_substance_biosynthetic_process - GO:0071704_organic_substance_metabolic_process - GO:0043170_macromolecule_metabolic_process - GO:0000271_polysaccharide_biosynthetic_process - GO:0009058_biosynthetic_process - GO:0009059_macromolecule_biosynthetic_process - GO:0008152_metabolic_process - GO:0044723_single-organism_carbohydrate_meta…
rec.3266	A._johnsonii_XBB1_GCA_001484935.1	hypothetical_protein	GO:0009892_negative_regulation_of_metabolic_process - GO:0080090_regulation_of_primary_metabolic_process - GO:0019222_regulation_of_metabolic_process - GO:0031327_negative_regulation_of_cellular_biosynthetic_process - GO:0031326_regulation_of_cellular_biosynthetic_process - GO:0031324_negative_regulation_of_cellular_metabolic_process - GO:0031323_regulation_of_cellular_metabolic_process - GO:0010…
rec.3267	A._johnsonii_XBB1_GCA_001484935.1	hypothetical_protein
rec.3293	A._johnsonii_XBB1_GCA_001484935.1	hypothetical_protein	GO:0097159_organic_cyclic_compound_binding - GO:0005488_binding - GO:0003676_nucleic_acid_binding - GO:1901363_heterocyclic_compound_binding - GO:0004803_transposase_activity - GO:0003824_catalytic_activity - GO:0003677_DNA_binding - GO:0006310_DNA_recombination - GO:0006139_nucleobase-containing_compound_metabolic_process - GO:0006313_transposition,_DNA-mediated - GO:0044260_cellular_macromolecu…
rec.3295	A._johnsonii_XBB1_GCA_001484935.1	hypothetical_protein	GO:0016787_hydrolase_activity - GO:0004518_nuclease_activity - GO:0004519_endonuclease_activity - GO:0004527_exonuclease_activity - GO:0016788_hydrolase_activity,_acting_on_ester_bonds - GO:0003824_catalytic_activity - GO:0090305_nucleic_acid_phosphodiester_bond_hydrolysis - GO:0006139_nucleobase-containing_compound_metabolic_process - GO:0044238_primary_metabolic_process - GO:0009987_cellular_pr…
rec.3317	A._johnsonii_XBB1_GCA_001484935.1	hypothetical_protein
rec.3318	A._johnsonii_XBB1_GCA_001484935.1	hypothetical_protein
rec.3325	A._johnsonii_XBB1_GCA_001484935.1	PilB_(plasmid)	GO:0033743_peptide-methionine_(R)-S-oxide_reductase_activity - GO:0003824_catalytic_activity - GO:0016671_oxidoreductase_activity,_acting_on_a_sulfur_group_of_donors,_disulfide_as_acceptor - GO:0016667_oxidoreductase_activity,_acting_on_a_sulfur_group_of_donors - GO:0016491_oxidoreductase_activity - GO:0044710_single-organism_metabolic_process - GO:0055114_oxidation-reduction_process - GO:0008152…
rec.3326	A._johnsonii_XBB1_GCA_001484935.1	hypothetical_protein	GO:0009055_electron_carrier_activity - GO:0003824_catalytic_activity - GO:0016667_oxidoreductase_activity,_acting_on_a_sulfur_group_of_donors - GO:0015036_disulfide_oxidoreductase_activity - GO:0015035_protein_disulfide_oxidoreductase_activity - GO:0016491_oxidoreductase_activity - GO:0019725_cellular_homeostasis - GO:0044710_single-organism_metabolic_process - GO:0009987_cellular_process - GO:00…
rec.3327	A._johnsonii_XBB1_GCA_001484935.1	antibiotic_biosynthesis_monooxygenase_(plasmid)	GO:0003824_catalytic_activity - GO:0004497_monooxygenase_activity - GO:0016491_oxidoreductase_activity - GO:0044710_single-organism_metabolic_process - GO:0055114_oxidation-reduction_process - GO:0008152_metabolic_process
rec.3340	A._johnsonii_XBB1_GCA_001484935.1	hypothetical_protein
rec.3341	A._johnsonii_XBB1_GCA_001484935.1	hypothetical_protein	GO:0004803_transposase_activity - GO:0097159_organic_cyclic_compound_binding - GO:0003824_catalytic_activity - GO:0005488_binding - GO:0003676_nucleic_acid_binding - GO:0003677_DNA_binding - GO:1901363_heterocyclic_compound_binding - GO:0006310_DNA_recombination - GO:0006139_nucleobase-containing_compound_metabolic_process - GO:0006313_transposition,_DNA-mediated - GO:0044260_cellular_macromolecu…
rec.3357	A._johnsonii_XBB1_GCA_001484935.1	transposase_(plasmid)	GO:0097159_organic_cyclic_compound_binding - GO:0005488_binding - GO:0003676_nucleic_acid_binding - GO:0003677_DNA_binding - GO:1901363_heterocyclic_compound_binding - GO:0004803_transposase_activity - GO:0003824_catalytic_activity - GO:0006310_DNA_recombination - GO:0006139_nucleobase-containing_compound_metabolic_process - GO:0006313_transposition,_DNA-mediated - GO:0044260_cellular_macromolecu…
rec.3364	A._johnsonii_XBB1_GCA_001484935.1	hypothetical_protein
rec.3367	A._johnsonii_XBB1_GCA_001484935.1	hypothetical_protein	GO:0003676_nucleic_acid_binding - GO:0005488_binding - GO:1901363_heterocyclic_compound_binding - GO:0097159_organic_cyclic_compound_binding - GO:0003677_DNA_binding - GO:0009987_cellular_process - GO:0090304_nucleic_acid_metabolic_process - GO:0034641_cellular_nitrogen_compound_metabolic_process - GO:0006807_nitrogen_compound_metabolic_process - GO:0006139_nucleobase-containing_compound_metaboli…
rec.3368	A._johnsonii_XBB1_GCA_001484935.1	integrase_(plasmid)	GO:0097159_organic_cyclic_compound_binding - GO:0005488_binding - GO:0003676_nucleic_acid_binding - GO:1901363_heterocyclic_compound_binding - GO:0071704_organic_substance_metabolic_process - GO:0006139_nucleobase-containing_compound_metabolic_process - GO:0044260_cellular_macromolecule_metabolic_process - GO:0044238_primary_metabolic_process - GO:0009987_cellular_process - GO:0006725_cellular_ar…
rec.3371	A._johnsonii_XBB1_GCA_001484935.1	hypothetical_protein
rec.3372	A._johnsonii_XBB1_GCA_001484935.1	hypothetical_protein	GO:0006810_transport - GO:0051179_localization - GO:0051234_establishment_of_localization - GO:0016020_membrane - GO:0016021_integral_to_membrane - GO:0044425_membrane_part - GO:0031224_intrinsic_to_membrane - GO:0044464_cell_part - GO:0005623_cell - GO:0071944_cell_periphery - GO:0005886_plasma_membrane
rec.3373	A._johnsonii_XBB1_GCA_001484935.1	hypothetical_protein
rec.3385	A._johnsonii_XBB1_GCA_001484935.1	catechol_1,2-dioxygenase_(plasmid)	GO:0003824_catalytic_activity - GO:0051213_dioxygenase_activity - GO:0016702_oxidoreductase_activity,_acting_on_single_donors_with_incorporation_of_molecular_oxygen,_incorporation_of_two_atoms_of_oxygen - GO:0016701_oxidoreductase_activity,_acting_on_single_donors_with_incorporation_of_molecular_oxygen - GO:0016491_oxidoreductase_activity - GO:0046872_metal_ion_binding - GO:0043169_cation_binding…
rec.3386	A._johnsonii_XBB1_GCA_001484935.1	ferredoxin_(plasmid)	GO:0016491_oxidoreductase_activity - GO:0003824_catalytic_activity - GO:0005488_binding - GO:0043167_ion_binding - GO:0043169_cation_binding - GO:0046872_metal_ion_binding - GO:0051536_iron-sulfur_cluster_binding - GO:0051540_metal_cluster_binding - GO:0051537_2_iron,_2_sulfur_cluster_binding - GO:0009055_electron_carrier_activity - GO:0008860_ferredoxin-NAD+_reductase_activity - GO:0016731_oxido…
rec.3400	A._johnsonii_XBB1_GCA_001484935.1	mercuric_transport_protein_(plasmid)	GO:0022891_substrate-specific_transmembrane_transporter_activity - GO:0022890_inorganic_cation_transmembrane_transporter_activity - GO:0022892_substrate-specific_transporter_activity - GO:0046915_transition_metal_ion_transmembrane_transporter_activity - GO:0005215_transporter_activity - GO:0008324_cation_transmembrane_transporter_activity - GO:0072509_divalent_inorganic_cation_transmembrane_trans…
rec.3401	A._johnsonii_XBB1_GCA_001484935.1	transcriptional_regulator_MerD_(plasmid)	GO:0003700_sequence-specific_DNA_binding_transcription_factor_activity - GO:0097159_organic_cyclic_compound_binding - GO:0000166_nucleotide_binding - GO:0036094_small_molecule_binding - GO:0005488_binding - GO:0003676_nucleic_acid_binding - GO:0003677_DNA_binding - GO:1901363_heterocyclic_compound_binding - GO:1901265_nucleoside_phosphate_binding - GO:0001071_nucleic_acid_binding_transcription_fa…
rec.3402	A._johnsonii_XBB1_GCA_001484935.1	pyridine_nucleotide-disulfide_oxidoreductase_(plasmid)	GO:0016491_oxidoreductase_activity - GO:0003824_catalytic_activity - GO:0005488_binding - GO:0000166_nucleotide_binding - GO:1901363_heterocyclic_compound_binding - GO:1901265_nucleoside_phosphate_binding - GO:0043168_anion_binding - GO:0050662_coenzyme_binding - GO:0050660_flavin_adenine_dinucleotide_binding - GO:0043167_ion_binding - GO:0036094_small_molecule_binding - GO:0048037_cofactor_bindi…
rec.3404	A._johnsonii_XBB1_GCA_001484935.1	hypothetical_protein
rec.3410	A._johnsonii_XBB1_GCA_001484935.1	alkylmercury_lyase_(plasmid)	GO:0018836_alkylmercury_lyase_activity - GO:0003824_catalytic_activity - GO:0016829_lyase_activity - GO:0044248_cellular_catabolic_process - GO:1901575_organic_substance_catabolic_process - GO:0009987_cellular_process - GO:0044237_cellular_metabolic_process - GO:0018942_organometal_metabolic_process - GO:0071704_organic_substance_metabolic_process - GO:0018941_organomercury_metabolic_process - GO…
rec.3426	A._johnsonii_XBB1_GCA_001484935.1	hypothetical_protein	GO:0043169_cation_binding - GO:0016614_oxidoreductase_activity,_acting_on_CH-OH_group_of_donors - GO:0046914_transition_metal_ion_binding - GO:0016616_oxidoreductase_activity,_acting_on_the_CH-OH_group_of_donors,_NAD_or_NADP_as_acceptor - GO:0008270_zinc_ion_binding - GO:0043167_ion_binding - GO:0003824_catalytic_activity - GO:0005488_binding - GO:0051903_S-(hydroxymethyl)glutathione_dehydrogenas…
rec.3429	A._johnsonii_XBB1_GCA_001484935.1	hypothetical_protein	GO:0016301_kinase_activity - GO:0004871_signal_transducer_activity - GO:0003824_catalytic_activity - GO:0016772_transferase_activity,_transferring_phosphorus-containing_groups - GO:0016740_transferase_activity - GO:0004673_protein_histidine_kinase_activity - GO:0038023_signaling_receptor_activity - GO:0060089_molecular_transducer_activity - GO:0004672_protein_kinase_activity - GO:0016773_phosphot…
rec.3444	A._johnsonii_XBB1_GCA_001484935.1	hypothetical_protein
rec.3447	A._johnsonii_XBB1_GCA_001484935.1	hypothetical_protein
rec.3448	A._johnsonii_XBB1_GCA_001484935.1	hypothetical_protein
rec.3449	A._johnsonii_XBB1_GCA_001484935.1	hypothetical_protein
rec.3457	A._johnsonii_XBB1_GCA_001484935.1	hypothetical_protein
rec.3480	A._johnsonii_XBB1_GCA_001484935.1	transposase_(plasmid)	GO:0097159_organic_cyclic_compound_binding - GO:0005488_binding - GO:0003676_nucleic_acid_binding - GO:1901363_heterocyclic_compound_binding - GO:0004803_transposase_activity - GO:0003824_catalytic_activity - GO:0003677_DNA_binding - GO:0006310_DNA_recombination - GO:0006139_nucleobase-containing_compound_metabolic_process - GO:0006313_transposition,_DNA-mediated - GO:0044260_cellular_macromolecu…
rec.3481	A._johnsonii_XBB1_GCA_001484935.1	rifampin_ADP-ribosylating_transferase_ARR-2_(plasmid)
rec.3489	A._johnsonii_XBB1_GCA_001484935.1	restriction_endonuclease_subunit_S_(plasmid)	GO:0005488_binding - GO:0003676_nucleic_acid_binding - GO:0003677_DNA_binding - GO:1901363_heterocyclic_compound_binding - GO:0097159_organic_cyclic_compound_binding - GO:0016787_hydrolase_activity - GO:0016788_hydrolase_activity,_acting_on_ester_bonds - GO:0003824_catalytic_activity - GO:0004518_nuclease_activity - GO:0004519_endonuclease_activity - GO:0004520_endodeoxyribonuclease_activity - GO…
rec.3490	A._johnsonii_XBB1_GCA_001484935.1	integrase_(plasmid)	GO:0003676_nucleic_acid_binding - GO:0005488_binding - GO:1901363_heterocyclic_compound_binding - GO:0097159_organic_cyclic_compound_binding - GO:0003677_DNA_binding - GO:0009987_cellular_process - GO:0090304_nucleic_acid_metabolic_process - GO:0034641_cellular_nitrogen_compound_metabolic_process - GO:0006807_nitrogen_compound_metabolic_process - GO:0006139_nucleobase-containing_compound_metaboli…
rec.3493	A._johnsonii_XBB1_GCA_001484935.1	hypothetical_protein	GO:0097159_organic_cyclic_compound_binding - GO:1901363_heterocyclic_compound_binding - GO:0005488_binding - GO:0003676_nucleic_acid_binding - GO:0003677_DNA_binding - GO:2001141_regulation_of_RNA_biosynthetic_process - GO:0080090_regulation_of_primary_metabolic_process - GO:0019222_regulation_of_metabolic_process - GO:0010556_regulation_of_macromolecule_biosynthetic_process - GO:0019219_regulati…
rec.3505	A._johnsonii_XBB1_GCA_001484935.1	hypothetical_protein
rec.3507	A._johnsonii_XBB1_GCA_001484935.1	hypothetical_protein
rec.3513	A._johnsonii_XBB1_GCA_001484935.1	hypothetical_protein	GO:0004518_nuclease_activity - GO:0003824_catalytic_activity - GO:0016787_hydrolase_activity - GO:0016788_hydrolase_activity,_acting_on_ester_bonds - GO:0004519_endonuclease_activity - GO:0090305_nucleic_acid_phosphodiester_bond_hydrolysis - GO:0006139_nucleobase-containing_compound_metabolic_process - GO:0044238_primary_metabolic_process - GO:0009987_cellular_process - GO:0006725_cellular_aromat…
rec.3523	A._johnsonii_XBB1_GCA_001484935.1	hypothetical_protein
rec.3536	A._johnsonii_XBB1_GCA_001484935.1	hypothetical_protein
rec.3555	A._johnsonii_XBB1_GCA_001484935.1	hypothetical_protein
rec.3556	A._johnsonii_XBB1_GCA_001484935.1	hypothetical_protein
rec.3557	A._johnsonii_XBB1_GCA_001484935.1	hypothetical_protein	GO:0097159_organic_cyclic_compound_binding - GO:0016740_transferase_activity - GO:0003824_catalytic_activity - GO:0008170_N-methyltransferase_activity - GO:0016741_transferase_activity,_transferring_one-carbon_groups - GO:0005488_binding - GO:0003676_nucleic_acid_binding - GO:0003677_DNA_binding - GO:0008168_methyltransferase_activity - GO:1901363_heterocyclic_compound_binding - GO:0008757_S-aden…
rec.3585	A._johnsonii_XBB1_GCA_001484935.1	integrase_(plasmid)	GO:0003676_nucleic_acid_binding - GO:0005488_binding - GO:1901363_heterocyclic_compound_binding - GO:0097159_organic_cyclic_compound_binding - GO:0003677_DNA_binding - GO:0009987_cellular_process - GO:0090304_nucleic_acid_metabolic_process - GO:0034641_cellular_nitrogen_compound_metabolic_process - GO:0006807_nitrogen_compound_metabolic_process - GO:0006139_nucleobase-containing_compound_metaboli…
rec.3596	A._johnsonii_XBB1_GCA_001484935.1	hypothetical_protein	GO:0005488_binding - GO:1901363_heterocyclic_compound_binding - GO:0000166_nucleotide_binding - GO:1901265_nucleoside_phosphate_binding - GO:0016787_hydrolase_activity - GO:0017111_nucleoside-triphosphatase_activity - GO:0036094_small_molecule_binding - GO:0003824_catalytic_activity - GO:0016818_hydrolase_activity,_acting_on_acid_anhydrides,_in_phosphorus-containing_anhydrides - GO:0097159_organi…
rec.3621	A._johnsonii_XBB1_GCA_001484935.1	hypothetical_protein
rec.3622	A._johnsonii_XBB1_GCA_001484935.1	hypothetical_protein
aba.285	A._johnsonii_ANC_3681_GCA_000368805.1	hypothetical_protein
aba.287	A._johnsonii_ANC_3681_GCA_000368805.1	Putative_diadenosine_tetraphosphate_(Ap4A)_hydrolase	GO:0003824_catalytic_activity - GO:0016740_transferase_activity - GO:0016741_transferase_activity,_transferring_one-carbon_groups - GO:0008168_methyltransferase_activity - GO:0032259_methylation - GO:0008152_metabolic_process
aba.432	A._johnsonii_ANC_3681_GCA_000368805.1	hypothetical_protein	GO:0005727_extrachromosomal_circular_DNA - GO:0044464_cell_part - GO:0005623_cell - GO:0005622_intracellular - GO:0046821_extrachromosomal_DNA - GO:0044424_intracellular_part
aba.461	A._johnsonii_ANC_3681_GCA_000368805.1	hypothetical_protein
aba.535	A._johnsonii_ANC_3681_GCA_000368805.1	hypothetical_protein
aba.685	A._johnsonii_ANC_3681_GCA_000368805.1	hypothetical_protein
aba.739	A._johnsonii_ANC_3681_GCA_000368805.1	hypothetical_protein
aba.812	A._johnsonii_ANC_3681_GCA_000368805.1	conserved_hypothetical_protein_3B_putative_exported_protein	GO:0071944_cell_periphery - GO:0016020_membrane - GO:0044464_cell_part - GO:0005623_cell - GO:0005886_plasma_membrane
aba.906	A._johnsonii_ANC_3681_GCA_000368805.1	hypothetical_protein	GO:0003824_catalytic_activity - GO:0008233_peptidase_activity - GO:0016787_hydrolase_activity - GO:0044238_primary_metabolic_process - GO:0019538_protein_metabolic_process - GO:0043170_macromolecule_metabolic_process - GO:0071704_organic_substance_metabolic_process - GO:0008152_metabolic_process - GO:0006508_proteolysis
aba.910	A._johnsonii_ANC_3681_GCA_000368805.1	phage_replication_protein	GO:0003824_catalytic_activity - GO:0008718_D-amino-acid_dehydrogenase_activity - GO:0016638_oxidoreductase_activity,_acting_on_the_CH-NH2_group_of_donors - GO:0016491_oxidoreductase_activity - GO:0044710_single-organism_metabolic_process - GO:0055114_oxidation-reduction_process - GO:0008152_metabolic_process
aba.911	A._johnsonii_ANC_3681_GCA_000368805.1	phage_replication_protein	GO:0016853_isomerase_activity - GO:0003824_catalytic_activity - GO:0003916_DNA_topoisomerase_activity - GO:0097159_organic_cyclic_compound_binding - GO:0005488_binding - GO:0003676_nucleic_acid_binding - GO:1901363_heterocyclic_compound_binding - GO:0043565_sequence-specific_DNA_binding - GO:0003677_DNA_binding - GO:0008135_translation_factor_activity,_nucleic_acid_binding - GO:0003743_translatio…
aba.916	A._johnsonii_ANC_3681_GCA_000368805.1	Sialic_acid_transporter_(permease)_NanT	GO:0005215_transporter_activity - GO:0022857_transmembrane_transporter_activity - GO:0006810_transport - GO:0009987_cellular_process - GO:0055085_transmembrane_transport - GO:0044765_single-organism_transport - GO:0044763_single-organism_cellular_process - GO:0051234_establishment_of_localization - GO:0051179_localization - GO:0044699_single-organism_process - GO:0044425_membrane_part - GO:001602…
aba.917	A._johnsonii_ANC_3681_GCA_000368805.1	Sialic_acid_transporter_(permease)_NanT	GO:0005215_transporter_activity - GO:0022857_transmembrane_transporter_activity - GO:0006810_transport - GO:0009987_cellular_process - GO:0055085_transmembrane_transport - GO:0044765_single-organism_transport - GO:0044763_single-organism_cellular_process - GO:0051234_establishment_of_localization - GO:0051179_localization - GO:0044699_single-organism_process - GO:0044425_membrane_part - GO:001602…
aba.926	A._johnsonii_ANC_3681_GCA_000368805.1	putative_transmembrane_protein	GO:0044425_membrane_part - GO:0016021_integral_to_membrane - GO:0016020_membrane - GO:0031224_intrinsic_to_membrane
aba.985	A._johnsonii_ANC_3681_GCA_000368805.1	hypothetical_protein
aba.1009	A._johnsonii_ANC_3681_GCA_000368805.1	hypothetical_protein
aba.1012	A._johnsonii_ANC_3681_GCA_000368805.1	hypothetical_protein
aba.1014	A._johnsonii_ANC_3681_GCA_000368805.1	hypothetical_protein
aba.1029	A._johnsonii_ANC_3681_GCA_000368805.1	hypothetical_protein
aba.1030	A._johnsonii_ANC_3681_GCA_000368805.1	hypothetical_protein
aba.1036	A._johnsonii_ANC_3681_GCA_000368805.1	hypothetical_protein	GO:0043565_sequence-specific_DNA_binding - GO:0003700_sequence-specific_DNA_binding_transcription_factor_activity - GO:0097159_organic_cyclic_compound_binding - GO:0005488_binding - GO:0003676_nucleic_acid_binding - GO:0003677_DNA_binding - GO:1901363_heterocyclic_compound_binding - GO:0001071_nucleic_acid_binding_transcription_factor_activity - GO:0032774_RNA_biosynthetic_process - GO:0019222_re…
aba.1040	A._johnsonii_ANC_3681_GCA_000368805.1	hypothetical_protein
aba.1097	A._johnsonii_ANC_3681_GCA_000368805.1	hypothetical_protein	GO:0040011_locomotion - GO:0051674_localization_of_cell - GO:0006935_chemotaxis - GO:0009605_response_to_external_stimulus - GO:0048870_cell_motility - GO:0050896_response_to_stimulus - GO:0009987_cellular_process - GO:0044763_single-organism_cellular_process - GO:0006928_cellular_component_movement - GO:0042330_taxis - GO:0001539_ciliary_or_bacterial-type_flagellar_motility - GO:0042221_response…
aba.1100	A._johnsonii_ANC_3681_GCA_000368805.1	hypothetical_protein
aba.1101	A._johnsonii_ANC_3681_GCA_000368805.1	hypothetical_protein
aba.1102	A._johnsonii_ANC_3681_GCA_000368805.1	hypothetical_protein	GO:0005488_binding - GO:1901363_heterocyclic_compound_binding - GO:0000166_nucleotide_binding - GO:1901265_nucleoside_phosphate_binding - GO:0036094_small_molecule_binding - GO:0097159_organic_cyclic_compound_binding - GO:0016787_hydrolase_activity - GO:0003824_catalytic_activity - GO:0017111_nucleoside-triphosphatase_activity - GO:0016818_hydrolase_activity,_acting_on_acid_anhydrides,_in_phospho…
aba.1103	A._johnsonii_ANC_3681_GCA_000368805.1	hypothetical_protein	GO:0005488_binding - GO:1901363_heterocyclic_compound_binding - GO:0000166_nucleotide_binding - GO:1901265_nucleoside_phosphate_binding - GO:0036094_small_molecule_binding - GO:0097159_organic_cyclic_compound_binding - GO:0016787_hydrolase_activity - GO:0003824_catalytic_activity - GO:0017111_nucleoside-triphosphatase_activity - GO:0016818_hydrolase_activity,_acting_on_acid_anhydrides,_in_phospho…
aba.1104	A._johnsonii_ANC_3681_GCA_000368805.1	Phage-related_protein	GO:0016787_hydrolase_activity - GO:0004518_nuclease_activity - GO:0004519_endonuclease_activity - GO:0016788_hydrolase_activity,_acting_on_ester_bonds - GO:0003824_catalytic_activity - GO:0005488_binding - GO:0003676_nucleic_acid_binding - GO:0097159_organic_cyclic_compound_binding - GO:1901363_heterocyclic_compound_binding - GO:0090305_nucleic_acid_phosphodiester_bond_hydrolysis - GO:0006139_nuc…
aba.1105	A._johnsonii_ANC_3681_GCA_000368805.1	5-methylcytosine-specific_restriction_enzyme_A_(EC_3.1.21.-)	GO:0016787_hydrolase_activity - GO:0004518_nuclease_activity - GO:0004519_endonuclease_activity - GO:0016788_hydrolase_activity,_acting_on_ester_bonds - GO:0003824_catalytic_activity - GO:0005488_binding - GO:0003676_nucleic_acid_binding - GO:0097159_organic_cyclic_compound_binding - GO:1901363_heterocyclic_compound_binding - GO:0000166_nucleotide_binding - GO:0036094_small_molecule_binding - GO:…
aba.1106	A._johnsonii_ANC_3681_GCA_000368805.1	Uncharacterized_protein_MJ0811	GO:0003824_catalytic_activity - GO:0016740_transferase_activity - GO:0016746_transferase_activity,_transferring_acyl_groups - GO:0008152_metabolic_process
aba.1109	A._johnsonii_ANC_3681_GCA_000368805.1	hypothetical_protein
aba.1110	A._johnsonii_ANC_3681_GCA_000368805.1	hypothetical_protein	GO:0003824_catalytic_activity - GO:0016740_transferase_activity - GO:0016741_transferase_activity,_transferring_one-carbon_groups - GO:0008168_methyltransferase_activity - GO:0008152_metabolic_process - GO:0032259_methylation
aba.1114	A._johnsonii_ANC_3681_GCA_000368805.1	hypothetical_protein
aba.1115	A._johnsonii_ANC_3681_GCA_000368805.1	Exonuclease_SbcC
aba.1135	A._johnsonii_ANC_3681_GCA_000368805.1	hypothetical_protein
aba.1180	A._johnsonii_ANC_3681_GCA_000368805.1	ABC_transporter_multidrug_efflux_pump2C_fused_ATP-binding_domains	GO:0035639_purine_ribonucleoside_triphosphate_binding - GO:0005488_binding - GO:0016887_ATPase_activity - GO:0043167_ion_binding - GO:1901363_heterocyclic_compound_binding - GO:0001883_purine_nucleoside_binding - GO:0001882_nucleoside_binding - GO:0043168_anion_binding - GO:0042626_ATPase_activity,_coupled_to_transmembrane_movement_of_substances - GO:0016820_hydrolase_activity,_acting_on_acid_anh…
aba.1219	A._johnsonii_ANC_3681_GCA_000368805.1	L-lysine_permease	GO:0006865_amino_acid_transport - GO:0006820_anion_transport - GO:0044699_single-organism_process - GO:0071705_nitrogen_compound_transport - GO:0071702_organic_substance_transport - GO:0015849_organic_acid_transport - GO:0006811_ion_transport - GO:0006810_transport - GO:0015711_organic_anion_transport - GO:0044765_single-organism_transport - GO:0051234_establishment_of_localization - GO:0051179_l…
aba.1220	A._johnsonii_ANC_3681_GCA_000368805.1	Threonine_efflux_protein	GO:0006865_amino_acid_transport - GO:0006820_anion_transport - GO:0044699_single-organism_process - GO:0071705_nitrogen_compound_transport - GO:0071702_organic_substance_transport - GO:0015849_organic_acid_transport - GO:0006811_ion_transport - GO:0006810_transport - GO:0015711_organic_anion_transport - GO:0044765_single-organism_transport - GO:0051234_establishment_of_localization - GO:0051179_l…
aba.1230	A._johnsonii_ANC_3681_GCA_000368805.1	hypothetical_protein
aba.1242	A._johnsonii_ANC_3681_GCA_000368805.1	hypothetical_protein
aba.1279	A._johnsonii_ANC_3681_GCA_000368805.1	hypothetical_protein
aba.1289	A._johnsonii_ANC_3681_GCA_000368805.1	Outer_membrane_protein_X_precursor	GO:0016020_membrane - GO:0044464_cell_part - GO:0005623_cell - GO:0071944_cell_periphery - GO:0031975_envelope - GO:0019867_outer_membrane - GO:0030312_external_encapsulating_structure - GO:0030313_cell_envelope - GO:0009279_cell_outer_membrane - GO:0044462_external_encapsulating_structure_part - GO:0016021_integral_to_membrane - GO:0044425_membrane_part - GO:0031224_intrinsic_to_membrane - GO:00…
aba.1297	A._johnsonii_ANC_3681_GCA_000368805.1	hypothetical_protein
aba.1301	A._johnsonii_ANC_3681_GCA_000368805.1	Phage_tail_length_tape-measure_protein
aba.1314	A._johnsonii_ANC_3681_GCA_000368805.1	hypothetical_protein
aba.1321	A._johnsonii_ANC_3681_GCA_000368805.1	Exodeoxyribonuclease_VII_large_subunit_(EC_3.1.11.6)	GO:0016796_exonuclease_activity,_active_with_either_ribo-_or_deoxyribonucleic_acids_and_producing_5'-phosphomonoesters - GO:0004529_exodeoxyribonuclease_activity - GO:0004527_exonuclease_activity - GO:0016787_hydrolase_activity - GO:0008855_exodeoxyribonuclease_VII_activity - GO:0016788_hydrolase_activity,_acting_on_ester_bonds - GO:0003824_catalytic_activity - GO:0016895_exodeoxyribonuclease_act…
aba.1322	A._johnsonii_ANC_3681_GCA_000368805.1	Exodeoxyribonuclease_VII_large_subunit_(EC_3.1.11.6)	GO:0016796_exonuclease_activity,_active_with_either_ribo-_or_deoxyribonucleic_acids_and_producing_5'-phosphomonoesters - GO:0004529_exodeoxyribonuclease_activity - GO:0004527_exonuclease_activity - GO:0016787_hydrolase_activity - GO:0008855_exodeoxyribonuclease_VII_activity - GO:0016788_hydrolase_activity,_acting_on_ester_bonds - GO:0003824_catalytic_activity - GO:0016895_exodeoxyribonuclease_act…
aba.1324	A._johnsonii_ANC_3681_GCA_000368805.1	hypothetical_protein
aba.1329	A._johnsonii_ANC_3681_GCA_000368805.1	hypothetical_protein
aba.1334	A._johnsonii_ANC_3681_GCA_000368805.1	hypothetical_protein
aba.1335	A._johnsonii_ANC_3681_GCA_000368805.1	hypothetical_protein
aba.1337	A._johnsonii_ANC_3681_GCA_000368805.1	hypothetical_protein	GO:0016787_hydrolase_activity - GO:0097159_organic_cyclic_compound_binding - GO:0003824_catalytic_activity - GO:0005488_binding - GO:0003676_nucleic_acid_binding - GO:1901363_heterocyclic_compound_binding - GO:0004518_nuclease_activity - GO:0004527_exonuclease_activity - GO:0016788_hydrolase_activity,_acting_on_ester_bonds - GO:0008152_metabolic_process - GO:0090305_nucleic_acid_phosphodiester_bo…
aba.1339	A._johnsonii_ANC_3681_GCA_000368805.1	hypothetical_protein
aba.1340	A._johnsonii_ANC_3681_GCA_000368805.1	hypothetical_protein
aba.1342	A._johnsonii_ANC_3681_GCA_000368805.1	hypothetical_protein
aba.1382	A._johnsonii_ANC_3681_GCA_000368805.1	TolA_protein	GO:0008565_protein_transporter_activity - GO:0022892_substrate-specific_transporter_activity - GO:0005215_transporter_activity - GO:0005488_binding - GO:0003676_nucleic_acid_binding - GO:0003677_DNA_binding - GO:0097159_organic_cyclic_compound_binding - GO:1901363_heterocyclic_compound_binding - GO:0008104_protein_localization - GO:0033036_macromolecule_localization - GO:0006810_transport - GO:00…
aba.1415	A._johnsonii_ANC_3681_GCA_000368805.1	hypothetical_protein
aba.1418	A._johnsonii_ANC_3681_GCA_000368805.1	hypothetical_protein
aba.1428	A._johnsonii_ANC_3681_GCA_000368805.1	Arylsulfatase_(EC_3.1.6.1)	GO:0003824_catalytic_activity - GO:0008484_sulfuric_ester_hydrolase_activity - GO:0016787_hydrolase_activity - GO:0016788_hydrolase_activity,_acting_on_ester_bonds - GO:0008152_metabolic_process
aba.1439	A._johnsonii_ANC_3681_GCA_000368805.1	hypothetical_protein
aba.1539	A._johnsonii_ANC_3681_GCA_000368805.1	hypothetical_protein
aba.1540	A._johnsonii_ANC_3681_GCA_000368805.1	hypothetical_protein
aba.1551	A._johnsonii_ANC_3681_GCA_000368805.1	hypothetical_protein
aba.1591	A._johnsonii_ANC_3681_GCA_000368805.1	putative_orphan_protein
aba.1684	A._johnsonii_ANC_3681_GCA_000368805.1	hypothetical_protein
aba.1726	A._johnsonii_ANC_3681_GCA_000368805.1	hypothetical_protein	GO:0003700_sequence-specific_DNA_binding_transcription_factor_activity - GO:0097159_organic_cyclic_compound_binding - GO:0005488_binding - GO:0003676_nucleic_acid_binding - GO:0003677_DNA_binding - GO:1901363_heterocyclic_compound_binding - GO:0001071_nucleic_acid_binding_transcription_factor_activity - GO:0032774_RNA_biosynthetic_process - GO:0019222_regulation_of_metabolic_process - GO:0031326_…
aba.1727	A._johnsonii_ANC_3681_GCA_000368805.1	hypothetical_protein	GO:0016787_hydrolase_activity - GO:0016818_hydrolase_activity,_acting_on_acid_anhydrides,_in_phosphorus-containing_anhydrides - GO:0016462_pyrophosphatase_activity - GO:0097159_organic_cyclic_compound_binding - GO:0017111_nucleoside-triphosphatase_activity - GO:0016817_hydrolase_activity,_acting_on_acid_anhydrides - GO:0000166_nucleotide_binding - GO:0036094_small_molecule_binding - GO:0003824_ca…
aba.1779	A._johnsonii_ANC_3681_GCA_000368805.1	hypothetical_protein
aba.1780	A._johnsonii_ANC_3681_GCA_000368805.1	membrane_protein
aba.1783	A._johnsonii_ANC_3681_GCA_000368805.1	Sulfite_reductase_[NADPH]_hemoprotein_beta-component_(EC_1.8.1.2)	GO:0020037_heme_binding - GO:0046906_tetrapyrrole_binding - GO:0097159_organic_cyclic_compound_binding - GO:0051536_iron-sulfur_cluster_binding - GO:0003824_catalytic_activity - GO:0005488_binding - GO:0051540_metal_cluster_binding - GO:1901363_heterocyclic_compound_binding - GO:0016491_oxidoreductase_activity - GO:0043169_cation_binding - GO:0046872_metal_ion_binding - GO:0051539_4_iron,_4_sulfu…
aba.1784	A._johnsonii_ANC_3681_GCA_000368805.1	Sulfite_reductase_[NADPH]_hemoprotein_beta-component_(EC_1.8.1.2)	GO:0020037_heme_binding - GO:0046906_tetrapyrrole_binding - GO:0097159_organic_cyclic_compound_binding - GO:0051536_iron-sulfur_cluster_binding - GO:0003824_catalytic_activity - GO:0005488_binding - GO:0051540_metal_cluster_binding - GO:1901363_heterocyclic_compound_binding - GO:0016491_oxidoreductase_activity - GO:0043169_cation_binding - GO:0051539_4_iron,_4_sulfur_cluster_binding - GO:0043167_…
aba.1814	A._johnsonii_ANC_3681_GCA_000368805.1	hypothetical_protein
aba.1823	A._johnsonii_ANC_3681_GCA_000368805.1	prophage_CP4-like_integrase	GO:0097159_organic_cyclic_compound_binding - GO:1901363_heterocyclic_compound_binding - GO:0005488_binding - GO:0003676_nucleic_acid_binding - GO:0003677_DNA_binding - GO:0006310_DNA_recombination - GO:0006139_nucleobase-containing_compound_metabolic_process - GO:0044260_cellular_macromolecule_metabolic_process - GO:0044238_primary_metabolic_process - GO:0009987_cellular_process - GO:0006725_cell…
aba.1824	A._johnsonii_ANC_3681_GCA_000368805.1	prophage_CP4-like_integrase	GO:0097159_organic_cyclic_compound_binding - GO:1901363_heterocyclic_compound_binding - GO:0005488_binding - GO:0003676_nucleic_acid_binding - GO:0003677_DNA_binding - GO:0006310_DNA_recombination - GO:0006139_nucleobase-containing_compound_metabolic_process - GO:0044260_cellular_macromolecule_metabolic_process - GO:0044238_primary_metabolic_process - GO:0009987_cellular_process - GO:0006725_cell…
aba.1873	A._johnsonii_ANC_3681_GCA_000368805.1	Exodeoxyribonuclease_VII_large_subunit_(EC_3.1.11.6)	GO:0016796_exonuclease_activity,_active_with_either_ribo-_or_deoxyribonucleic_acids_and_producing_5'-phosphomonoesters - GO:0004529_exodeoxyribonuclease_activity - GO:0004527_exonuclease_activity - GO:0016787_hydrolase_activity - GO:0008855_exodeoxyribonuclease_VII_activity - GO:0016788_hydrolase_activity,_acting_on_ester_bonds - GO:0003824_catalytic_activity - GO:0016895_exodeoxyribonuclease_act…
aba.1874	A._johnsonii_ANC_3681_GCA_000368805.1	Acyl-CoA_dehydrogenase/oxidase_domain_protein	GO:0016627_oxidoreductase_activity,_acting_on_the_CH-CH_group_of_donors - GO:0003824_catalytic_activity - GO:0003995_acyl-CoA_dehydrogenase_activity - GO:0016491_oxidoreductase_activity - GO:0016740_transferase_activity - GO:0016741_transferase_activity,_transferring_one-carbon_groups - GO:0008168_methyltransferase_activity - GO:0044710_single-organism_metabolic_process - GO:0008152_metabolic_pro…
aba.1877	A._johnsonii_ANC_3681_GCA_000368805.1	hypothetical_protein
aba.1891	A._johnsonii_ANC_3681_GCA_000368805.1	hypothetical_protein
aba.1983	A._johnsonii_ANC_3681_GCA_000368805.1	hypothetical_protein
aba.1984	A._johnsonii_ANC_3681_GCA_000368805.1	hypothetical_protein
aba.2046	A._johnsonii_ANC_3681_GCA_000368805.1	hypothetical_protein
aba.2082	A._johnsonii_ANC_3681_GCA_000368805.1	hypothetical_protein
aba.2280	A._johnsonii_ANC_3681_GCA_000368805.1	possible_protein-tyrosine_phosphatase	GO:0003824_catalytic_activity - GO:0016787_hydrolase_activity - GO:0016791_phosphatase_activity - GO:0042578_phosphoric_ester_hydrolase_activity - GO:0016788_hydrolase_activity,_acting_on_ester_bonds - GO:0004725_protein_tyrosine_phosphatase_activity - GO:0004721_phosphoprotein_phosphatase_activity - GO:0035335_peptidyl-tyrosine_dephosphorylation - GO:0008152_metabolic_process - GO:0009987_cellul…
aba.2335	A._johnsonii_ANC_3681_GCA_000368805.1	hypothetical_protein	GO:0005488_binding - GO:1901363_heterocyclic_compound_binding - GO:0097159_organic_cyclic_compound_binding - GO:0003676_nucleic_acid_binding - GO:0003677_DNA_binding - GO:0043565_sequence-specific_DNA_binding - GO:0003700_sequence-specific_DNA_binding_transcription_factor_activity - GO:0001071_nucleic_acid_binding_transcription_factor_activity - GO:0000166_nucleotide_binding - GO:1901265_nucleosi…
aba.2363	A._johnsonii_ANC_3681_GCA_000368805.1	hypothetical_protein
aba.2364	A._johnsonii_ANC_3681_GCA_000368805.1	Bleomycin_resistance_protein	GO:0003824_catalytic_activity - GO:0005488_binding - GO:0008144_drug_binding - GO:0051213_dioxygenase_activity - GO:0016702_oxidoreductase_activity,_acting_on_single_donors_with_incorporation_of_molecular_oxygen,_incorporation_of_two_atoms_of_oxygen - GO:0016701_oxidoreductase_activity,_acting_on_single_donors_with_incorporation_of_molecular_oxygen - GO:0016491_oxidoreductase_activity - GO:001682…
aba.2371	A._johnsonii_ANC_3681_GCA_000368805.1	hypothetical_protein
aba.2461	A._johnsonii_ANC_3681_GCA_000368805.1	Phage_tail_fiber_protein	GO:0040007_growth - GO:0005581_collagen - GO:0005578_proteinaceous_extracellular_matrix - GO:0031012_extracellular_matrix - GO:0005576_extracellular_region - GO:0044420_extracellular_matrix_part - GO:0044421_extracellular_region_part
aba.2501	A._johnsonii_ANC_3681_GCA_000368805.1	hypothetical_protein
aba.2505	A._johnsonii_ANC_3681_GCA_000368805.1	Rhs_family_protein
aba.2506	A._johnsonii_ANC_3681_GCA_000368805.1	hypothetical_protein
aba.2507	A._johnsonii_ANC_3681_GCA_000368805.1	hypothetical_protein
aba.2527	A._johnsonii_ANC_3681_GCA_000368805.1	hypothetical_protein
aba.2548	A._johnsonii_ANC_3681_GCA_000368805.1	hypothetical_protein
aba.2584	A._johnsonii_ANC_3681_GCA_000368805.1	hypothetical_protein
aba.2585	A._johnsonii_ANC_3681_GCA_000368805.1	Uncharacterized_protein_AF_1681
aba.2641	A._johnsonii_ANC_3681_GCA_000368805.1	FIG00352302:_hypothetical_protein
aba.2642	A._johnsonii_ANC_3681_GCA_000368805.1	FIG00352302:_hypothetical_protein	GO:0003700_sequence-specific_DNA_binding_transcription_factor_activity - GO:0097159_organic_cyclic_compound_binding - GO:0000988_protein_binding_transcription_factor_activity - GO:0016987_sigma_factor_activity - GO:0001071_nucleic_acid_binding_transcription_factor_activity - GO:0003676_nucleic_acid_binding - GO:0003677_DNA_binding - GO:0000990_core_RNA_polymerase_binding_transcription_factor_acti…
aba.2672	A._johnsonii_ANC_3681_GCA_000368805.1	hypothetical_protein	GO:0006282_regulation_of_DNA_repair - GO:0051052_regulation_of_DNA_metabolic_process - GO:0019222_regulation_of_metabolic_process - GO:0019219_regulation_of_nucleobase-containing_compound_metabolic_process - GO:0048583_regulation_of_response_to_stimulus - GO:0080134_regulation_of_response_to_stress - GO:0080135_regulation_of_cellular_response_to_stress - GO:0031323_regulation_of_cellular_metaboli…
aba.2684	A._johnsonii_ANC_3681_GCA_000368805.1	hypothetical_protein
aba.2722	A._johnsonii_ANC_3681_GCA_000368805.1	4-alpha-L-fucosyltransferase_(EC_2.4.1.-)	GO:0003824_catalytic_activity - GO:0016740_transferase_activity - GO:0016757_transferase_activity,_transferring_glycosyl_groups - GO:0008417_fucosyltransferase_activity - GO:0016758_transferase_activity,_transferring_hexosyl_groups - GO:0036065_fucosylation - GO:0008152_metabolic_process - GO:0071704_organic_substance_metabolic_process - GO:0044723_single-organism_carbohydrate_metabolic_process -…
aba.2724	A._johnsonii_ANC_3681_GCA_000368805.1	hypothetical_protein	GO:0003824_catalytic_activity - GO:0016491_oxidoreductase_activity - GO:0016740_transferase_activity - GO:0016747_transferase_activity,_transferring_acyl_groups_other_than_amino-acyl_groups - GO:0004312_fatty_acid_synthase_activity - GO:0016746_transferase_activity,_transferring_acyl_groups - GO:0016835_carbon-oxygen_lyase_activity - GO:0016829_lyase_activity - GO:0003859_3-hydroxybutyryl-CoA_deh…
aba.2727	A._johnsonii_ANC_3681_GCA_000368805.1	putative_capsular_polysaccharide_synthesis_protein	GO:0003824_catalytic_activity - GO:0016740_transferase_activity - GO:0008152_metabolic_process
aba.2778	A._johnsonii_ANC_3681_GCA_000368805.1	hypothetical_protein	GO:0003824_catalytic_activity - GO:0016853_isomerase_activity - GO:0009987_cellular_process - GO:0006725_cellular_aromatic_compound_metabolic_process - GO:0044237_cellular_metabolic_process - GO:0008152_metabolic_process
aba.2815	A._johnsonii_ANC_3681_GCA_000368805.1	hypothetical_protein
aba.2816	A._johnsonii_ANC_3681_GCA_000368805.1	hypothetical_protein
aba.2817	A._johnsonii_ANC_3681_GCA_000368805.1	Serine_acetyltransferase_(EC_2.3.1.30)	GO:0016740_transferase_activity - GO:0003824_catalytic_activity - GO:0016746_transferase_activity,_transferring_acyl_groups - GO:0016407_acetyltransferase_activity - GO:0009001_serine_O-acetyltransferase_activity - GO:0016413_O-acetyltransferase_activity - GO:0008374_O-acyltransferase_activity - GO:0016412_serine_O-acyltransferase_activity - GO:0016747_transferase_activity,_transferring_acyl_grou…
aba.2818	A._johnsonii_ANC_3681_GCA_000368805.1	Glycosyltransferase_(EC_2.4.1.-)	GO:0016740_transferase_activity - GO:0003824_catalytic_activity - GO:0016757_transferase_activity,_transferring_glycosyl_groups - GO:0009058_biosynthetic_process - GO:0008152_metabolic_process
aba.2867	A._johnsonii_ANC_3681_GCA_000368805.1	hypothetical_protein
aba.2868	A._johnsonii_ANC_3681_GCA_000368805.1	Protein_ygiW_precursor	GO:0000302_response_to_reactive_oxygen_species - GO:0070887_cellular_response_to_chemical_stimulus - GO:0044011_single-species_biofilm_formation_on_inanimate_substrate - GO:0044010_single-species_biofilm_formation - GO:0044699_single-organism_process - GO:0051716_cellular_response_to_stimulus - GO:0009987_cellular_process - GO:0070301_cellular_response_to_hydrogen_peroxide - GO:0034614_cellular_r…
aba.2870	A._johnsonii_ANC_3681_GCA_000368805.1	Mrr_restriction_system_protein	GO:0016787_hydrolase_activity - GO:0004518_nuclease_activity - GO:0004519_endonuclease_activity - GO:0016788_hydrolase_activity,_acting_on_ester_bonds - GO:0003824_catalytic_activity - GO:0005488_binding - GO:0003676_nucleic_acid_binding - GO:0003677_DNA_binding - GO:0097159_organic_cyclic_compound_binding - GO:1901363_heterocyclic_compound_binding - GO:0090305_nucleic_acid_phosphodiester_bond_hy…
aba.3021	A._johnsonii_ANC_3681_GCA_000368805.1	hypothetical_protein
aba.3024	A._johnsonii_ANC_3681_GCA_000368805.1	hypothetical_protein	GO:0003700_sequence-specific_DNA_binding_transcription_factor_activity - GO:0097159_organic_cyclic_compound_binding - GO:0005488_binding - GO:0003676_nucleic_acid_binding - GO:0003677_DNA_binding - GO:1901363_heterocyclic_compound_binding - GO:0001071_nucleic_acid_binding_transcription_factor_activity - GO:0032774_RNA_biosynthetic_process - GO:0019222_regulation_of_metabolic_process - GO:0031326_…
aba.3025	A._johnsonii_ANC_3681_GCA_000368805.1	hypothetical_protein
aba.3034	A._johnsonii_ANC_3681_GCA_000368805.1	hypothetical_protein
aba.3035	A._johnsonii_ANC_3681_GCA_000368805.1	Tail_fiber_protein
aba.3040	A._johnsonii_ANC_3681_GCA_000368805.1	hypothetical_protein
aba.3041	A._johnsonii_ANC_3681_GCA_000368805.1	hypothetical_protein
aba.3042	A._johnsonii_ANC_3681_GCA_000368805.1	hypothetical_protein
aba.3054	A._johnsonii_ANC_3681_GCA_000368805.1	hypothetical_protein
aba.3062	A._johnsonii_ANC_3681_GCA_000368805.1	hypothetical_protein
aba.3068	A._johnsonii_ANC_3681_GCA_000368805.1	putative_phage_protein	GO:0005488_binding - GO:0003676_nucleic_acid_binding - GO:0003677_DNA_binding - GO:1901363_heterocyclic_compound_binding - GO:1901265_nucleoside_phosphate_binding - GO:0000166_nucleotide_binding - GO:0036094_small_molecule_binding - GO:0097159_organic_cyclic_compound_binding
aba.3073	A._johnsonii_ANC_3681_GCA_000368805.1	hypothetical_protein
aba.3074	A._johnsonii_ANC_3681_GCA_000368805.1	hypothetical_protein
aba.3077	A._johnsonii_ANC_3681_GCA_000368805.1	putative_ATP-dependent_protease	GO:0008233_peptidase_activity - GO:0016787_hydrolase_activity - GO:0003824_catalytic_activity - GO:0004176_ATP-dependent_peptidase_activity - GO:0004252_serine-type_endopeptidase_activity - GO:0004175_endopeptidase_activity - GO:0016887_ATPase_activity - GO:0042623_ATPase_activity,_coupled - GO:0008236_serine-type_peptidase_activity - GO:0017171_serine_hydrolase_activity - GO:0017111_nucleoside-t…
aba.3085	A._johnsonii_ANC_3681_GCA_000368805.1	membrane_protein2C_putative	GO:0044425_membrane_part - GO:0016021_integral_to_membrane - GO:0016020_membrane - GO:0031224_intrinsic_to_membrane
aba.3086	A._johnsonii_ANC_3681_GCA_000368805.1	membrane_protein2C_putative	GO:0044425_membrane_part - GO:0016021_integral_to_membrane - GO:0016020_membrane - GO:0031224_intrinsic_to_membrane
aba.3088	A._johnsonii_ANC_3681_GCA_000368805.1	hypothetical_protein
aba.3165	A._johnsonii_ANC_3681_GCA_000368805.1	putative_4-hydroxybenzoyl-CoA_thioesterase
aba.3280	A._johnsonii_ANC_3681_GCA_000368805.1	hypothetical_protein
aba.3283	A._johnsonii_ANC_3681_GCA_000368805.1	hypothetical_protein
aba.3295	A._johnsonii_ANC_3681_GCA_000368805.1	FIG00350446:_hypothetical_protein
abb.487	A._johnsonii_CIP_64.6_GCA_000368045.1	putative_site_specific_recombinase	GO:0097159_organic_cyclic_compound_binding - GO:1901363_heterocyclic_compound_binding - GO:0005488_binding - GO:0003676_nucleic_acid_binding - GO:0003677_DNA_binding - GO:0006310_DNA_recombination - GO:0006139_nucleobase-containing_compound_metabolic_process - GO:0044260_cellular_macromolecule_metabolic_process - GO:0044238_primary_metabolic_process - GO:0009987_cellular_process - GO:0006725_cell…
abb.649	A._johnsonii_CIP_64.6_GCA_000368045.1	Beta-galactosidase_(EC_3.2.1.23)
abb.679	A._johnsonii_CIP_64.6_GCA_000368045.1	conserved_hypothetical_protein_3B_putative_exported_protein
abb.777	A._johnsonii_CIP_64.6_GCA_000368045.1	hypothetical_protein
abb.780	A._johnsonii_CIP_64.6_GCA_000368045.1	hypothetical_protein
abb.1004	A._johnsonii_CIP_64.6_GCA_000368045.1	hypothetical_protein
abb.1005	A._johnsonii_CIP_64.6_GCA_000368045.1	hypothetical_protein
abb.1256	A._johnsonii_CIP_64.6_GCA_000368045.1	hypothetical_protein
abb.1323	A._johnsonii_CIP_64.6_GCA_000368045.1	Mobile_element_protein	GO:0004803_transposase_activity - GO:0097159_organic_cyclic_compound_binding - GO:0003824_catalytic_activity - GO:0005488_binding - GO:0003676_nucleic_acid_binding - GO:0003677_DNA_binding - GO:1901363_heterocyclic_compound_binding - GO:0006310_DNA_recombination - GO:0006139_nucleobase-containing_compound_metabolic_process - GO:0006313_transposition,_DNA-mediated - GO:0044260_cellular_macromolecu…
abb.1598	A._johnsonii_CIP_64.6_GCA_000368045.1	Mobile_element_protein	GO:0004803_transposase_activity - GO:0097159_organic_cyclic_compound_binding - GO:0003824_catalytic_activity - GO:0005488_binding - GO:0003676_nucleic_acid_binding - GO:0003677_DNA_binding - GO:1901363_heterocyclic_compound_binding - GO:0006310_DNA_recombination - GO:0006139_nucleobase-containing_compound_metabolic_process - GO:0006313_transposition,_DNA-mediated - GO:0044260_cellular_macromolecu…
abb.1949	A._johnsonii_CIP_64.6_GCA_000368045.1	hypothetical_protein
abb.1990	A._johnsonii_CIP_64.6_GCA_000368045.1	Mobile_element_protein	GO:0003676_nucleic_acid_binding - GO:0005488_binding - GO:1901363_heterocyclic_compound_binding - GO:0097159_organic_cyclic_compound_binding - GO:0003677_DNA_binding - GO:0009987_cellular_process - GO:0090304_nucleic_acid_metabolic_process - GO:0034641_cellular_nitrogen_compound_metabolic_process - GO:0006807_nitrogen_compound_metabolic_process - GO:0006139_nucleobase-containing_compound_metaboli…
abb.2009	A._johnsonii_CIP_64.6_GCA_000368045.1	hypothetical_protein	GO:0003824_catalytic_activity - GO:0008703_5-amino-6-(5-phosphoribosylamino)uracil_reductase_activity - GO:0016614_oxidoreductase_activity,_acting_on_CH-OH_group_of_donors - GO:0016616_oxidoreductase_activity,_acting_on_the_CH-OH_group_of_donors,_NAD_or_NADP_as_acceptor - GO:0016491_oxidoreductase_activity - GO:0006771_riboflavin_metabolic_process - GO:0009231_riboflavin_biosynthetic_process - GO…
abb.2198	A._johnsonii_CIP_64.6_GCA_000368045.1	hypothetical_protein
abb.2233	A._johnsonii_CIP_64.6_GCA_000368045.1	hypothetical_protein	GO:0005215_transporter_activity - GO:0006810_transport - GO:0009987_cellular_process - GO:0055085_transmembrane_transport - GO:0044765_single-organism_transport - GO:0044763_single-organism_cellular_process - GO:0051234_establishment_of_localization - GO:0051179_localization - GO:0044699_single-organism_process - GO:0016020_membrane - GO:0044425_membrane_part - GO:0016021_integral_to_membrane - G…
abb.2239	A._johnsonii_CIP_64.6_GCA_000368045.1	FIG229276:_Transcriptional_regulator2C_AraC_family	GO:0043565_sequence-specific_DNA_binding - GO:0003700_sequence-specific_DNA_binding_transcription_factor_activity - GO:0097159_organic_cyclic_compound_binding - GO:0005488_binding - GO:0003676_nucleic_acid_binding - GO:0003677_DNA_binding - GO:1901363_heterocyclic_compound_binding - GO:0001071_nucleic_acid_binding_transcription_factor_activity - GO:0019222_regulation_of_metabolic_process - GO:003…
abb.2240	A._johnsonii_CIP_64.6_GCA_000368045.1	Mobile_element_protein	GO:0097159_organic_cyclic_compound_binding - GO:0005488_binding - GO:0003676_nucleic_acid_binding - GO:0003677_DNA_binding - GO:1901363_heterocyclic_compound_binding - GO:0004803_transposase_activity - GO:0003824_catalytic_activity - GO:0006310_DNA_recombination - GO:0006139_nucleobase-containing_compound_metabolic_process - GO:0006313_transposition,_DNA-mediated - GO:0044260_cellular_macromolecu…
abb.2253	A._johnsonii_CIP_64.6_GCA_000368045.1	hypothetical_protein
abb.2306	A._johnsonii_CIP_64.6_GCA_000368045.1	hypothetical_protein
abb.2310	A._johnsonii_CIP_64.6_GCA_000368045.1	possible_protein-tyrosine_phosphatase	GO:0003824_catalytic_activity - GO:0016787_hydrolase_activity - GO:0016791_phosphatase_activity - GO:0042578_phosphoric_ester_hydrolase_activity - GO:0016788_hydrolase_activity,_acting_on_ester_bonds - GO:0004725_protein_tyrosine_phosphatase_activity - GO:0004721_phosphoprotein_phosphatase_activity - GO:0035335_peptidyl-tyrosine_dephosphorylation - GO:0008152_metabolic_process - GO:0009987_cellul…
abb.2358	A._johnsonii_CIP_64.6_GCA_000368045.1	Mobile_element_protein	GO:0003676_nucleic_acid_binding - GO:0005488_binding - GO:1901363_heterocyclic_compound_binding - GO:0097159_organic_cyclic_compound_binding - GO:0003677_DNA_binding - GO:0009987_cellular_process - GO:0090304_nucleic_acid_metabolic_process - GO:0034641_cellular_nitrogen_compound_metabolic_process - GO:0006807_nitrogen_compound_metabolic_process - GO:0006139_nucleobase-containing_compound_metaboli…
abb.2374	A._johnsonii_CIP_64.6_GCA_000368045.1	hypothetical_protein	GO:0035639_purine_ribonucleoside_triphosphate_binding - GO:1901363_heterocyclic_compound_binding - GO:0003916_DNA_topoisomerase_activity - GO:0005488_binding - GO:0016887_ATPase_activity - GO:0043167_ion_binding - GO:0003918_DNA_topoisomerase_type_II_(ATP-hydrolyzing)_activity - GO:0001883_purine_nucleoside_binding - GO:0001882_nucleoside_binding - GO:0043168_anion_binding - GO:0042623_ATPase_act…
abb.2715	A._johnsonii_CIP_64.6_GCA_000368045.1	hypothetical_protein
abb.2900	A._johnsonii_CIP_64.6_GCA_000368045.1	Mobile_element_protein	GO:0097159_organic_cyclic_compound_binding - GO:0005488_binding - GO:0003676_nucleic_acid_binding - GO:1901363_heterocyclic_compound_binding - GO:0071704_organic_substance_metabolic_process - GO:0006139_nucleobase-containing_compound_metabolic_process - GO:0044260_cellular_macromolecule_metabolic_process - GO:0044238_primary_metabolic_process - GO:0009987_cellular_process - GO:0006725_cellular_ar…
abb.2981	A._johnsonii_CIP_64.6_GCA_000368045.1	Mobile_element_protein	GO:0097159_organic_cyclic_compound_binding - GO:0005488_binding - GO:0003676_nucleic_acid_binding - GO:1901363_heterocyclic_compound_binding
abb.3194	A._johnsonii_CIP_64.6_GCA_000368045.1	hypothetical_protein
abb.3243	A._johnsonii_CIP_64.6_GCA_000368045.1	Mobile_element_protein	GO:0004803_transposase_activity - GO:0097159_organic_cyclic_compound_binding - GO:0003824_catalytic_activity - GO:0005488_binding - GO:0003676_nucleic_acid_binding - GO:0003677_DNA_binding - GO:1901363_heterocyclic_compound_binding - GO:0006310_DNA_recombination - GO:0006139_nucleobase-containing_compound_metabolic_process - GO:0006313_transposition,_DNA-mediated - GO:0044260_cellular_macromolecu…
abb.3279	A._johnsonii_CIP_64.6_GCA_000368045.1	Mobile_element_protein	GO:0004803_transposase_activity - GO:0097159_organic_cyclic_compound_binding - GO:0003824_catalytic_activity - GO:0005488_binding - GO:0003676_nucleic_acid_binding - GO:0003677_DNA_binding - GO:1901363_heterocyclic_compound_binding - GO:0006310_DNA_recombination - GO:0006139_nucleobase-containing_compound_metabolic_process - GO:0006313_transposition,_DNA-mediated - GO:0044260_cellular_macromolecu…
abb.3319	A._johnsonii_CIP_64.6_GCA_000368045.1	Mobile_element_protein	GO:0003676_nucleic_acid_binding - GO:0005488_binding - GO:1901363_heterocyclic_compound_binding - GO:0097159_organic_cyclic_compound_binding - GO:0003677_DNA_binding - GO:0009987_cellular_process - GO:0090304_nucleic_acid_metabolic_process - GO:0034641_cellular_nitrogen_compound_metabolic_process - GO:0006807_nitrogen_compound_metabolic_process - GO:0006139_nucleobase-containing_compound_metaboli…
abl.209	A._johnsonii_TG19605_GCA_000301735.1 - A._johnsonii_TG19625_GCA_000302335.1	hypothetical_protein	GO:0043169_cation_binding - GO:0043167_ion_binding - GO:0005488_binding - GO:0046872_metal_ion_binding - GO:0016829_lyase_activity - GO:0003824_catalytic_activity - GO:0016830_carbon-carbon_lyase_activity - GO:0008152_metabolic_process
abl.591	A._johnsonii_TG19605_GCA_000301735.1 - A._johnsonii_TG19625_GCA_000302335.1	hypothetical_protein
abl.783	A._johnsonii_TG19605_GCA_000301735.1 - A._johnsonii_TG19625_GCA_000302335.1	hypothetical_protein
abl.1198	A._johnsonii_TG19605_GCA_000301735.1 - A._johnsonii_TG19625_GCA_000302335.1	hypothetical_protein
abl.1211	A._johnsonii_TG19605_GCA_000301735.1 - A._johnsonii_TG19625_GCA_000302335.1	hypothetical_protein
abl.1365	A._johnsonii_TG19605_GCA_000301735.1 - A._johnsonii_TG19625_GCA_000302335.1	hypothetical_protein
abl.1592	A._johnsonii_SH046_GCA_000162055.1 - A._johnsonii_TG19605_GCA_000301735.1	hypothetical_protein
abl.1794	A._johnsonii_TG19605_GCA_000301735.1 - A._johnsonii_TG19625_GCA_000302335.1	hypothetical_protein
abl.2347	A._johnsonii_TG19605_GCA_000301735.1 - A._johnsonii_TG19625_GCA_000302335.1	hypothetical_protein
abl.2919	A._johnsonii_TG19605_GCA_000301735.1 - A._johnsonii_TG19625_GCA_000302335.1	hypothetical_protein
abl.3092	A._johnsonii_TG19605_GCA_000301735.1 - A._johnsonii_TG19625_GCA_000302335.1	hypothetical_protein
abl.3192	A._johnsonii_TG19605_GCA_000301735.1 - A._johnsonii_TG19625_GCA_000302335.1	hypothetical_protein
abm.1177	A._johnsonii_DSM_6963_GCA_000949655.1 - A._johnsonii_TG19625_GCA_000302335.1	hypothetical_protein
abm.1221	A._johnsonii_DSM_6963_GCA_000949655.1 - A._johnsonii_TG19625_GCA_000302335.1	related_to_protein-tyrosine_phosphatase	GO:0003824_catalytic_activity - GO:0016787_hydrolase_activity - GO:0016791_phosphatase_activity - GO:0042578_phosphoric_ester_hydrolase_activity - GO:0016788_hydrolase_activity,_acting_on_ester_bonds - GO:0004725_protein_tyrosine_phosphatase_activity - GO:0004721_phosphoprotein_phosphatase_activity - GO:0035335_peptidyl-tyrosine_dephosphorylation - GO:0008152_metabolic_process - GO:0009987_cellul…
abm.1222	A._johnsonii_DSM_6963_GCA_000949655.1 - A._johnsonii_TG19625_GCA_000302335.1	possible_protein-tyrosine_phosphatase	GO:0003824_catalytic_activity - GO:0016787_hydrolase_activity - GO:0016791_phosphatase_activity - GO:0042578_phosphoric_ester_hydrolase_activity - GO:0016788_hydrolase_activity,_acting_on_ester_bonds - GO:0004725_protein_tyrosine_phosphatase_activity - GO:0004721_phosphoprotein_phosphatase_activity - GO:0035335_peptidyl-tyrosine_dephosphorylation - GO:0008152_metabolic_process - GO:0009987_cellul…
acc.54	A._johnsonii_SH046_GCA_000162055.1 - A._lwoffii_WJ10621_uid85143	hypothetical_protein
acc.97	A._johnsonii_SH046_GCA_000162055.1	Catalase_(EC_1.11.1.6)	GO:0005488_binding - GO:1901363_heterocyclic_compound_binding - GO:0016491_oxidoreductase_activity - GO:0020037_heme_binding - GO:0016209_antioxidant_activity - GO:0003824_catalytic_activity - GO:0016684_oxidoreductase_activity,_acting_on_peroxide_as_acceptor - GO:0046906_tetrapyrrole_binding - GO:0097159_organic_cyclic_compound_binding - GO:0004096_catalase_activity - GO:0004601_peroxidase_activ…
acc.2550	A._johnsonii_SH046_GCA_000162055.1 - A._lwoffii_WJ10621_uid85143	hypothetical_protein
acc.2990	A._johnsonii_SH046_GCA_000162055.1 - A._johnsonii_XBB1_GCA_001484935.1	hypothetical_protein	GO:0035639_purine_ribonucleoside_triphosphate_binding - GO:0005488_binding - GO:0043167_ion_binding - GO:1901363_heterocyclic_compound_binding - GO:1901265_nucleoside_phosphate_binding - GO:0001882_nucleoside_binding - GO:0043168_anion_binding - GO:0000166_nucleotide_binding - GO:0001883_purine_nucleoside_binding - GO:0032549_ribonucleoside_binding - GO:0017076_purine_nucleotide_binding - GO:0005…
acc.2992	A._johnsonii_SH046_GCA_000162055.1 - A._johnsonii_XBB1_GCA_001484935.1	hypothetical_protein
acc.2993	A._johnsonii_SH046_GCA_000162055.1 - A._johnsonii_XBB1_GCA_001484935.1	UBA/THIF-type_NAD/FAD_binding_protein	GO:0003824_catalytic_activity - GO:0008152_metabolic_process
acc.3251	A._johnsonii_SH046_GCA_000162055.1 - A._lwoffii_WJ10621_uid85143	hypothetical_protein
dey.609	A._johnsonii_XBB1_GCA_001484935.1 - A._lwoffii_WJ10621_uid85143	hypothetical_protein
dey.1532	A._johnsonii_XBB1_GCA_001484935.1 - A._lwoffii_WJ10621_uid85143	hypothetical_protein
dey.1561	A._johnsonii_XBB1_GCA_001484935.1 - A._lwoffii_WJ10621_uid85143	hypothetical_protein
dey.1564	A._johnsonii_XBB1_GCA_001484935.1 - A._lwoffii_WJ10621_uid85143	hypothetical_protein
dey.2555	A._johnsonii_XBB1_GCA_001484935.1 - A._lwoffii_WJ10621_uid85143	hypothetical_protein
dey.2701	A._johnsonii_XBB1_GCA_001484935.1 - A._lwoffii_WJ10621_uid85143	hypothetical_protein
rea.1020	A._johnsonii_DSM_6963_GCA_000949655.1 - A._johnsonii_MB44_GCA_001483265.1	hypothetical_protein
rea.1314	A._johnsonii_DSM_6963_GCA_000949655.1 - A._johnsonii_MB44_GCA_001483265.1	hypothetical_protein	GO:0035639_purine_ribonucleoside_triphosphate_binding - GO:0005488_binding - GO:0000166_nucleotide_binding - GO:1901363_heterocyclic_compound_binding - GO:0001883_purine_nucleoside_binding - GO:0001882_nucleoside_binding - GO:0043168_anion_binding - GO:0043167_ion_binding - GO:1901265_nucleoside_phosphate_binding - GO:0032549_ribonucleoside_binding - GO:0017076_purine_nucleotide_binding - GO:0005…
rea.2984	A._johnsonii_DSM_6963_GCA_000949655.1 - A._johnsonii_XBB1_GCA_001484935.1	hypothetical_protein
reb.137	A._johnsonii_MB44_GCA_001483265.1 - A._johnsonii_XBB1_GCA_001484935.1	toll-Interleukin_receptor	GO:0044700_single_organism_signaling - GO:0051716_cellular_response_to_stimulus - GO:0050896_response_to_stimulus - GO:0009987_cellular_process - GO:0044763_single-organism_cellular_process - GO:0050794_regulation_of_cellular_process - GO:0065007_biological_regulation - GO:0023052_signaling - GO:0007165_signal_transduction - GO:0007154_cell_communication - GO:0050789_regulation_of_biological_proc…
reb.1586	A._johnsonii_MB44_GCA_001483265.1	hypothetical_protein	GO:0004803_transposase_activity - GO:0097159_organic_cyclic_compound_binding - GO:0003824_catalytic_activity - GO:0005488_binding - GO:0003676_nucleic_acid_binding - GO:0003677_DNA_binding - GO:1901363_heterocyclic_compound_binding - GO:0006310_DNA_recombination - GO:0006139_nucleobase-containing_compound_metabolic_process - GO:0006313_transposition,_DNA-mediated - GO:0044260_cellular_macromolecu…
reb.1721	A._johnsonii_MB44_GCA_001483265.1 - A._johnsonii_XBB1_GCA_001484935.1	hypothetical_protein
reb.2311	A._johnsonii_MB44_GCA_001483265.1 - A._johnsonii_XBB1_GCA_001484935.1	hypothetical_protein
rec.2099	A._johnsonii_XBB1_GCA_001484935.1	transposase_(plasmid)	GO:0097159_organic_cyclic_compound_binding - GO:0005488_binding - GO:0003676_nucleic_acid_binding - GO:1901363_heterocyclic_compound_binding - GO:0004803_transposase_activity - GO:0003824_catalytic_activity - GO:0003677_DNA_binding - GO:0006310_DNA_recombination - GO:0006139_nucleobase-containing_compound_metabolic_process - GO:0006313_transposition,_DNA-mediated - GO:0044260_cellular_macromolecu…
rec.3254	A._johnsonii_XBB1_GCA_001484935.1	hypothetical_protein
rec.3414	A._johnsonii_XBB1_GCA_001484935.1	ATPase_(plasmid)	GO:0003700_sequence-specific_DNA_binding_transcription_factor_activity - GO:0097159_organic_cyclic_compound_binding - GO:0000988_protein_binding_transcription_factor_activity - GO:0016987_sigma_factor_activity - GO:0001071_nucleic_acid_binding_transcription_factor_activity - GO:0003676_nucleic_acid_binding - GO:0003677_DNA_binding - GO:0000990_core_RNA_polymerase_binding_transcription_factor_acti…
rec.3415	A._johnsonii_XBB1_GCA_001484935.1	hypothetical_protein
rec.3416	A._johnsonii_XBB1_GCA_001484935.1	UvrD/REP_helicase_(plasmid)	GO:0003676_nucleic_acid_binding - GO:0008026_ATP-dependent_helicase_activity - GO:0035639_purine_ribonucleoside_triphosphate_binding - GO:0005488_binding - GO:0016887_ATPase_activity - GO:0003677_DNA_binding - GO:0003678_DNA_helicase_activity - GO:0043167_ion_binding - GO:1901363_heterocyclic_compound_binding - GO:0001883_purine_nucleoside_binding - GO:0001882_nucleoside_binding - GO:0043168_anio…
rec.3417	A._johnsonii_XBB1_GCA_001484935.1	hypothetical_protein
rec.3418	A._johnsonii_XBB1_GCA_001484935.1	hypothetical_protein	GO:0003824_catalytic_activity - GO:0008152_metabolic_process
rec.3419	A._johnsonii_XBB1_GCA_001484935.1	hypothetical_protein
aba.424	A._johnsonii_ANC_3681_GCA_000368805.1 - A._johnsonii_SH046_GCA_000162055.1	hypothetical_protein
aba.453	A._johnsonii_ANC_3681_GCA_000368805.1 - A._johnsonii_SH046_GCA_000162055.1	hypothetical_protein
aba.669	A._johnsonii_ANC_3681_GCA_000368805.1 - A._johnsonii_SH046_GCA_000162055.1	FIG00538326:_hypothetical_protein
aba.1028	A._johnsonii_ANC_3681_GCA_000368805.1 - A._johnsonii_XBB1_GCA_001484935.1	hypothetical_protein
aba.1043	A._johnsonii_ANC_3681_GCA_000368805.1 - A._johnsonii_XBB1_GCA_001484935.1	hypothetical_protein
aba.1825	A._johnsonii_ANC_3681_GCA_000368805.1 - A._johnsonii_SH046_GCA_000162055.1	hypothetical_protein
aba.1862	A._johnsonii_ANC_3681_GCA_000368805.1 - A._johnsonii_SH046_GCA_000162055.1	hypothetical_protein
aba.2523	A._johnsonii_ANC_3681_GCA_000368805.1 - A._johnsonii_SH046_GCA_000162055.1	Sulfatase_precursor_(EC_3.1.6.1)	GO:0003824_catalytic_activity - GO:0008484_sulfuric_ester_hydrolase_activity - GO:0016787_hydrolase_activity - GO:0016788_hydrolase_activity,_acting_on_ester_bonds - GO:0008152_metabolic_process
aba.2625	A._johnsonii_ANC_3681_GCA_000368805.1 - A._johnsonii_SH046_GCA_000162055.1	hypothetical_protein
abb.276	A._johnsonii_CIP_64.6_GCA_000368045.1	Transposase	GO:0043565_sequence-specific_DNA_binding - GO:0003700_sequence-specific_DNA_binding_transcription_factor_activity - GO:0097159_organic_cyclic_compound_binding - GO:0005488_binding - GO:0003676_nucleic_acid_binding - GO:0003677_DNA_binding - GO:1901363_heterocyclic_compound_binding - GO:0001071_nucleic_acid_binding_transcription_factor_activity - GO:0032774_RNA_biosynthetic_process - GO:0019222_re…
abb.725	A._johnsonii_CIP_64.6_GCA_000368045.1 - A._johnsonii_TG19605_GCA_000301735.1	hypothetical_protein
abb.738	A._johnsonii_CIP_64.6_GCA_000368045.1 - A._johnsonii_TG19625_GCA_000302335.1	Mobile_element_protein
abb.1313	A._johnsonii_CIP_64.6_GCA_000368045.1 - A._johnsonii_TG19625_GCA_000302335.1	hypothetical_protein
abb.1479	A._johnsonii_CIP_64.6_GCA_000368045.1 - A._johnsonii_TG19605_GCA_000301735.1	hypothetical_protein
abb.1720	A._johnsonii_CIP_64.6_GCA_000368045.1 - A._johnsonii_TG19605_GCA_000301735.1	hypothetical_protein
abb.1814	A._johnsonii_CIP_64.6_GCA_000368045.1	hypothetical_protein
abb.1922	A._johnsonii_CIP_64.6_GCA_000368045.1 - A._johnsonii_TG19625_GCA_000302335.1	hypothetical_protein	GO:0043168_anion_binding - GO:0008483_transaminase_activity - GO:0043167_ion_binding - GO:0003824_catalytic_activity - GO:0016740_transferase_activity - GO:0048037_cofactor_binding - GO:0005488_binding - GO:0016769_transferase_activity,_transferring_nitrogenous_groups - GO:0030170_pyridoxal_phosphate_binding - GO:0004015_adenosylmethionine-8-amino-7-oxononanoate_transaminase_activity - GO:0016223…
abb.2015	A._johnsonii_CIP_64.6_GCA_000368045.1 - A._johnsonii_TG19625_GCA_000302335.1	hypothetical_protein
abb.2254	A._johnsonii_CIP_64.6_GCA_000368045.1 - A._johnsonii_TG19625_GCA_000302335.1	hypothetical_protein
abb.2265	A._johnsonii_CIP_64.6_GCA_000368045.1 - A._johnsonii_TG19605_GCA_000301735.1	hypothetical_protein
abb.2341	A._johnsonii_CIP_64.6_GCA_000368045.1 - A._johnsonii_TG19625_GCA_000302335.1	Serine_acetyltransferase_(EC_2.3.1.30)	GO:0016740_transferase_activity - GO:0003824_catalytic_activity - GO:0016746_transferase_activity,_transferring_acyl_groups - GO:0016407_acetyltransferase_activity - GO:0009001_serine_O-acetyltransferase_activity - GO:0016413_O-acetyltransferase_activity - GO:0008374_O-acyltransferase_activity - GO:0016412_serine_O-acyltransferase_activity - GO:0016747_transferase_activity,_transferring_acyl_grou…
abb.2917	A._johnsonii_CIP_64.6_GCA_000368045.1	Mobile_element_protein	GO:0097159_organic_cyclic_compound_binding - GO:0005488_binding - GO:0003676_nucleic_acid_binding - GO:1901363_heterocyclic_compound_binding - GO:0071704_organic_substance_metabolic_process - GO:0006139_nucleobase-containing_compound_metabolic_process - GO:0044260_cellular_macromolecule_metabolic_process - GO:0044238_primary_metabolic_process - GO:0009987_cellular_process - GO:0006725_cellular_ar…
abb.3231	A._johnsonii_CIP_64.6_GCA_000368045.1 - A._johnsonii_TG19625_GCA_000302335.1	hypothetical_protein
abb.3323	A._johnsonii_CIP_64.6_GCA_000368045.1 - A._johnsonii_TG19605_GCA_000301735.1	hypothetical_protein	GO:0008080_N-acetyltransferase_activity - GO:0016740_transferase_activity - GO:0003824_catalytic_activity - GO:0016407_acetyltransferase_activity - GO:0016746_transferase_activity,_transferring_acyl_groups - GO:0016747_transferase_activity,_transferring_acyl_groups_other_than_amino-acyl_groups - GO:0016410_N-acyltransferase_activity - GO:0008152_metabolic_process
abb.3383	A._johnsonii_CIP_64.6_GCA_000368045.1 - A._johnsonii_SH046_GCA_000162055.1	hypothetical_protein
abl.338	A._johnsonii_DSM_6963_GCA_000949655.1 - A._johnsonii_TG19605_GCA_000301735.1 - A._johnsonii_TG19625_GCA_000302335.1	RNA_chaperone_Hfq	GO:0097159_organic_cyclic_compound_binding - GO:1901363_heterocyclic_compound_binding - GO:0003723_RNA_binding - GO:0003676_nucleic_acid_binding - GO:0005488_binding - GO:2001141_regulation_of_RNA_biosynthetic_process - GO:0080090_regulation_of_primary_metabolic_process - GO:0019222_regulation_of_metabolic_process - GO:0019219_regulation_of_nucleobase-containing_compound_metabolic_process - GO:00…
abl.701	A._johnsonii_DSM_6963_GCA_000949655.1 - A._johnsonii_TG19605_GCA_000301735.1 - A._johnsonii_TG19625_GCA_000302335.1	hypothetical_protein
abl.1044	A._johnsonii_TG19605_GCA_000301735.1 - A._johnsonii_TG19625_GCA_000302335.1	hypothetical_protein
abl.1046	A._johnsonii_TG19605_GCA_000301735.1 - A._johnsonii_TG19625_GCA_000302335.1	hypothetical_protein	GO:0003824_catalytic_activity - GO:0008233_peptidase_activity - GO:0016787_hydrolase_activity - GO:0044238_primary_metabolic_process - GO:0019538_protein_metabolic_process - GO:0043170_macromolecule_metabolic_process - GO:0071704_organic_substance_metabolic_process - GO:0008152_metabolic_process - GO:0006508_proteolysis - GO:0016020_membrane
abl.1098	A._johnsonii_DSM_6963_GCA_000949655.1 - A._johnsonii_TG19605_GCA_000301735.1 - A._johnsonii_TG19625_GCA_000302335.1	Phage_tail_fiber_protein	GO:0040007_growth - GO:0005581_collagen - GO:0005578_proteinaceous_extracellular_matrix - GO:0031012_extracellular_matrix - GO:0005576_extracellular_region - GO:0044420_extracellular_matrix_part - GO:0044421_extracellular_region_part
abl.1105	A._johnsonii_DSM_6963_GCA_000949655.1 - A._johnsonii_TG19605_GCA_000301735.1 - A._johnsonii_TG19625_GCA_000302335.1	hypothetical_protein
abl.1108	A._johnsonii_DSM_6963_GCA_000949655.1 - A._johnsonii_TG19605_GCA_000301735.1 - A._johnsonii_TG19625_GCA_000302335.1	hypothetical_protein	GO:0016787_hydrolase_activity - GO:0004518_nuclease_activity - GO:0004519_endonuclease_activity - GO:0004527_exonuclease_activity - GO:0016788_hydrolase_activity,_acting_on_ester_bonds - GO:0003824_catalytic_activity - GO:0090305_nucleic_acid_phosphodiester_bond_hydrolysis - GO:0006139_nucleobase-containing_compound_metabolic_process - GO:0044238_primary_metabolic_process - GO:0009987_cellular_pr…
abl.2737	A._johnsonii_DSM_6963_GCA_000949655.1 - A._johnsonii_TG19605_GCA_000301735.1 - A._johnsonii_TG19625_GCA_000302335.1	hypothetical_protein	GO:0003700_sequence-specific_DNA_binding_transcription_factor_activity - GO:0097159_organic_cyclic_compound_binding - GO:0005488_binding - GO:0003676_nucleic_acid_binding - GO:0003677_DNA_binding - GO:1901363_heterocyclic_compound_binding - GO:0001071_nucleic_acid_binding_transcription_factor_activity - GO:0032774_RNA_biosynthetic_process - GO:0019222_regulation_of_metabolic_process - GO:0031326_…
dey.515	A._johnsonii_DSM_6963_GCA_000949655.1 - A._johnsonii_XBB1_GCA_001484935.1 - A._lwoffii_WJ10621_uid85143	hypothetical_protein
dey.1103	A._johnsonii_DSM_6963_GCA_000949655.1 - A._johnsonii_XBB1_GCA_001484935.1 - A._lwoffii_WJ10621_uid85143	hypothetical_protein
dey.2224	A._johnsonii_DSM_6963_GCA_000949655.1 - A._johnsonii_XBB1_GCA_001484935.1 - A._lwoffii_WJ10621_uid85143	hypothetical_protein
dey.2468	A._johnsonii_MB44_GCA_001483265.1 - A._johnsonii_XBB1_GCA_001484935.1 - A._lwoffii_WJ10621_uid85143	hypothetical_protein
rea.2961	A._johnsonii_DSM_6963_GCA_000949655.1 - A._johnsonii_MB44_GCA_001483265.1 - A._johnsonii_XBB1_GCA_001484935.1	hypothetical_protein
reb.16	A._johnsonii_MB44_GCA_001483265.1 - A._johnsonii_XBB1_GCA_001484935.1	hypothetical_protein
reb.372	A._johnsonii_MB44_GCA_001483265.1	transposase	GO:0004803_transposase_activity - GO:0097159_organic_cyclic_compound_binding - GO:0003824_catalytic_activity - GO:0005488_binding - GO:0003676_nucleic_acid_binding - GO:0003677_DNA_binding - GO:1901363_heterocyclic_compound_binding - GO:0006310_DNA_recombination - GO:0006139_nucleobase-containing_compound_metabolic_process - GO:0006313_transposition,_DNA-mediated - GO:0044260_cellular_macromolecu…
reb.1341	A._johnsonii_MB44_GCA_001483265.1	hypothetical_protein	GO:0003824_catalytic_activity - GO:0016491_oxidoreductase_activity - GO:0008152_metabolic_process - GO:0044710_single-organism_metabolic_process - GO:0055114_oxidation-reduction_process
aba.746	A._johnsonii_ANC_3681_GCA_000368805.1 - A._johnsonii_TG19605_GCA_000301735.1 - A._johnsonii_TG19625_GCA_000302335.1	hypothetical_protein
aba.849	A._johnsonii_ANC_3681_GCA_000368805.1 - A._johnsonii_CIP_64.6_GCA_000368045.1 - A._johnsonii_TG19625_GCA_000302335.1	hypothetical_protein
aba.2906	A._johnsonii_ANC_3681_GCA_000368805.1 - A._johnsonii_CIP_64.6_GCA_000368045.1 - A._johnsonii_TG19605_GCA_000301735.1	hypothetical_protein
abb.91	A._johnsonii_CIP_64.6_GCA_000368045.1 - A._johnsonii_TG19605_GCA_000301735.1 - A._johnsonii_TG19625_GCA_000302335.1	hypothetical_protein
abb.125	A._johnsonii_CIP_64.6_GCA_000368045.1 - A._johnsonii_TG19605_GCA_000301735.1 - A._johnsonii_TG19625_GCA_000302335.1	hypothetical_protein
abb.131	A._johnsonii_CIP_64.6_GCA_000368045.1 - A._johnsonii_TG19605_GCA_000301735.1 - A._johnsonii_TG19625_GCA_000302335.1	Type_I_restriction-modification_system2C_DNA-methyltransferase_subunit_M_(EC_2.1.1.72)	GO:0016741_transferase_activity,_transferring_one-carbon_groups - GO:1901363_heterocyclic_compound_binding - GO:0003824_catalytic_activity - GO:0008170_N-methyltransferase_activity - GO:0016740_transferase_activity - GO:0005488_binding - GO:0003676_nucleic_acid_binding - GO:0003677_DNA_binding - GO:0008168_methyltransferase_activity - GO:0097159_organic_cyclic_compound_binding - GO:0008757_S-aden…
abb.145	A._johnsonii_CIP_64.6_GCA_000368045.1 - A._johnsonii_TG19605_GCA_000301735.1 - A._johnsonii_TG19625_GCA_000302335.1	Inner_membrane_protein_YqjF	GO:0016020_membrane - GO:0016021_integral_to_membrane - GO:0044425_membrane_part - GO:0031224_intrinsic_to_membrane - GO:0044464_cell_part - GO:0005623_cell - GO:0071944_cell_periphery - GO:0005886_plasma_membrane
abb.146	A._johnsonii_CIP_64.6_GCA_000368045.1 - A._johnsonii_TG19605_GCA_000301735.1 - A._johnsonii_TG19625_GCA_000302335.1	Inner_membrane_protein_YqjF	GO:0016020_membrane - GO:0016021_integral_to_membrane - GO:0044425_membrane_part - GO:0031224_intrinsic_to_membrane - GO:0044464_cell_part - GO:0005623_cell - GO:0071944_cell_periphery - GO:0005886_plasma_membrane
abb.147	A._johnsonii_CIP_64.6_GCA_000368045.1 - A._johnsonii_TG19605_GCA_000301735.1 - A._johnsonii_TG19625_GCA_000302335.1	Protein_ygiW_precursor	GO:0000302_response_to_reactive_oxygen_species - GO:0070887_cellular_response_to_chemical_stimulus - GO:0044011_single-species_biofilm_formation_on_inanimate_substrate - GO:0044010_single-species_biofilm_formation - GO:0044699_single-organism_process - GO:0051716_cellular_response_to_stimulus - GO:0009987_cellular_process - GO:0070301_cellular_response_to_hydrogen_peroxide - GO:0034614_cellular_r…
abb.216	A._johnsonii_CIP_64.6_GCA_000368045.1 - A._johnsonii_TG19605_GCA_000301735.1 - A._johnsonii_TG19625_GCA_000302335.1	Permease_of_the_drug/metabolite_transporter_(DMT)_superfamily	GO:0016020_membrane
abb.227	A._johnsonii_CIP_64.6_GCA_000368045.1 - A._johnsonii_TG19605_GCA_000301735.1 - A._johnsonii_TG19625_GCA_000302335.1	hypothetical_protein	GO:0003824_catalytic_activity - GO:0016829_lyase_activity - GO:0016835_carbon-oxygen_lyase_activity - GO:0016836_hydro-lyase_activity - GO:0008124_4-alpha-hydroxytetrahydrobiopterin_dehydratase_activity - GO:0006732_coenzyme_metabolic_process - GO:0044249_cellular_biosynthetic_process - GO:0034641_cellular_nitrogen_compound_metabolic_process - GO:0006807_nitrogen_compound_metabolic_process - GO:0…
abb.277	A._johnsonii_CIP_64.6_GCA_000368045.1 - A._johnsonii_TG19605_GCA_000301735.1 - A._johnsonii_TG19625_GCA_000302335.1	hypothetical_protein
abb.291	A._johnsonii_CIP_64.6_GCA_000368045.1 - A._johnsonii_TG19605_GCA_000301735.1 - A._johnsonii_TG19625_GCA_000302335.1	hypothetical_protein
abb.365	A._johnsonii_CIP_64.6_GCA_000368045.1 - A._johnsonii_TG19605_GCA_000301735.1 - A._johnsonii_TG19625_GCA_000302335.1	hypothetical_protein	GO:0016787_hydrolase_activity - GO:0003824_catalytic_activity - GO:0016791_phosphatase_activity - GO:0016788_hydrolase_activity,_acting_on_ester_bonds - GO:0042578_phosphoric_ester_hydrolase_activity - GO:0008967_phosphoglycolate_phosphatase_activity - GO:0019120_hydrolase_activity,_acting_on_acid_halide_bonds,_in_C-halide_compounds - GO:0016824_hydrolase_activity,_acting_on_acid_halide_bonds - G…
abb.366	A._johnsonii_CIP_64.6_GCA_000368045.1 - A._johnsonii_TG19605_GCA_000301735.1 - A._johnsonii_TG19625_GCA_000302335.1	hypothetical_protein	GO:0016787_hydrolase_activity - GO:0003824_catalytic_activity - GO:0016791_phosphatase_activity - GO:0016788_hydrolase_activity,_acting_on_ester_bonds - GO:0042578_phosphoric_ester_hydrolase_activity - GO:0008967_phosphoglycolate_phosphatase_activity - GO:0019120_hydrolase_activity,_acting_on_acid_halide_bonds,_in_C-halide_compounds - GO:0016824_hydrolase_activity,_acting_on_acid_halide_bonds - G…
abb.392	A._johnsonii_CIP_64.6_GCA_000368045.1 - A._johnsonii_TG19605_GCA_000301735.1 - A._johnsonii_TG19625_GCA_000302335.1	Sulfate-binding_protein_Sbp
abb.397	A._johnsonii_CIP_64.6_GCA_000368045.1 - A._johnsonii_TG19605_GCA_000301735.1 - A._johnsonii_TG19625_GCA_000302335.1	Mobile_element_protein
abb.418	A._johnsonii_CIP_64.6_GCA_000368045.1 - A._johnsonii_TG19605_GCA_000301735.1 - A._johnsonii_TG19625_GCA_000302335.1	hypothetical_protein
abb.429	A._johnsonii_CIP_64.6_GCA_000368045.1 - A._johnsonii_TG19605_GCA_000301735.1 - A._johnsonii_TG19625_GCA_000302335.1	D-amino_acid_oxidase_family_protein
abb.463	A._johnsonii_CIP_64.6_GCA_000368045.1 - A._johnsonii_TG19605_GCA_000301735.1 - A._johnsonii_TG19625_GCA_000302335.1	hypothetical_protein	GO:0080090_regulation_of_primary_metabolic_process - GO:0019222_regulation_of_metabolic_process - GO:0019219_regulation_of_nucleobase-containing_compound_metabolic_process - GO:0031323_regulation_of_cellular_metabolic_process - GO:2001141_regulation_of_RNA_biosynthetic_process - GO:0051252_regulation_of_RNA_metabolic_process - GO:0009889_regulation_of_biosynthetic_process - GO:0050789_regulation_…
abb.483	A._johnsonii_CIP_64.6_GCA_000368045.1 - A._johnsonii_TG19605_GCA_000301735.1 - A._johnsonii_TG19625_GCA_000302335.1	hypothetical_protein
abb.495	A._johnsonii_CIP_64.6_GCA_000368045.1 - A._johnsonii_TG19605_GCA_000301735.1 - A._johnsonii_TG19625_GCA_000302335.1	hypothetical_protein
abb.510	A._johnsonii_CIP_64.6_GCA_000368045.1 - A._johnsonii_TG19605_GCA_000301735.1 - A._johnsonii_TG19625_GCA_000302335.1	Coenzyme_F420-dependent_N52CN10-methylene_tetrahydromethanopterin_reductase_and_related_flavin-dependent_oxidoreductases_3B_sulfonate_monooxygenase	GO:0016705_oxidoreductase_activity,_acting_on_paired_donors,_with_incorporation_or_reduction_of_molecular_oxygen - GO:0003824_catalytic_activity - GO:0016491_oxidoreductase_activity - GO:0004497_monooxygenase_activity - GO:0016712_oxidoreductase_activity,_acting_on_paired_donors,_with_incorporation_or_reduction_of_molecular_oxygen,_reduced_flavin_or_flavoprotein_as_one_donor,_and_incorporation_of…
abb.639	A._johnsonii_CIP_64.6_GCA_000368045.1 - A._johnsonii_TG19605_GCA_000301735.1 - A._johnsonii_TG19625_GCA_000302335.1	hypothetical_protein	GO:0031975_envelope - GO:0016021_integral_to_membrane - GO:0016020_membrane - GO:0044464_cell_part - GO:0019867_outer_membrane - GO:0005623_cell - GO:0030312_external_encapsulating_structure - GO:0071944_cell_periphery - GO:0030313_cell_envelope - GO:0005886_plasma_membrane - GO:0044425_membrane_part - GO:0009279_cell_outer_membrane - GO:0044462_external_encapsulating_structure_part - GO:0031224_…
abb.640	A._johnsonii_CIP_64.6_GCA_000368045.1 - A._johnsonii_TG19605_GCA_000301735.1 - A._johnsonii_TG19625_GCA_000302335.1	hypothetical_protein	GO:0044464_cell_part - GO:0005623_cell - GO:0005727_extrachromosomal_circular_DNA - GO:0005622_intracellular - GO:0046821_extrachromosomal_DNA - GO:0044424_intracellular_part - GO:0031975_envelope - GO:0016020_membrane - GO:0019867_outer_membrane - GO:0030312_external_encapsulating_structure - GO:0071944_cell_periphery - GO:0030313_cell_envelope - GO:0009279_cell_outer_membrane - GO:0044462_exter…
abb.745	A._johnsonii_CIP_64.6_GCA_000368045.1 - A._johnsonii_TG19605_GCA_000301735.1 - A._johnsonii_TG19625_GCA_000302335.1	Undecaprenyl-diphosphatase_(EC_3.6.1.27)	GO:0016787_hydrolase_activity - GO:0016818_hydrolase_activity,_acting_on_acid_anhydrides,_in_phosphorus-containing_anhydrides - GO:0016462_pyrophosphatase_activity - GO:0016817_hydrolase_activity,_acting_on_acid_anhydrides - GO:0050380_undecaprenyl-diphosphatase_activity - GO:0003824_catalytic_activity - GO:0016740_transferase_activity - GO:0016772_transferase_activity,_transferring_phosphorus-co…
abb.831	A._johnsonii_CIP_64.6_GCA_000368045.1 - A._johnsonii_TG19605_GCA_000301735.1 - A._johnsonii_TG19625_GCA_000302335.1	hypothetical_protein
abb.846	A._johnsonii_CIP_64.6_GCA_000368045.1 - A._johnsonii_DSM_6963_GCA_000949655.1 - A._johnsonii_TG19605_GCA_000301735.1	hypothetical_protein
abb.882	A._johnsonii_CIP_64.6_GCA_000368045.1 - A._johnsonii_TG19605_GCA_000301735.1 - A._johnsonii_TG19625_GCA_000302335.1	hypothetical_protein
abb.899	A._johnsonii_CIP_64.6_GCA_000368045.1 - A._johnsonii_TG19605_GCA_000301735.1 - A._johnsonii_TG19625_GCA_000302335.1	hypothetical_protein
abb.916	A._johnsonii_CIP_64.6_GCA_000368045.1 - A._johnsonii_TG19605_GCA_000301735.1 - A._johnsonii_TG19625_GCA_000302335.1	hypothetical_protein	GO:0022891_substrate-specific_transmembrane_transporter_activity - GO:0022892_substrate-specific_transporter_activity - GO:0008982_protein-N(PI)-phosphohistidine-sugar_phosphotransferase_activity - GO:0016773_phosphotransferase_activity,_alcohol_group_as_acceptor - GO:0016772_transferase_activity,_transferring_phosphorus-containing_groups - GO:1901476_carbohydrate_transporter_activity - GO:002285…
abb.917	A._johnsonii_CIP_64.6_GCA_000368045.1 - A._johnsonii_TG19605_GCA_000301735.1 - A._johnsonii_TG19625_GCA_000302335.1	hypothetical_protein
abb.1113	A._johnsonii_CIP_64.6_GCA_000368045.1 - A._johnsonii_TG19605_GCA_000301735.1 - A._johnsonii_TG19625_GCA_000302335.1	Glutamate_carboxypeptidase_(EC_3.4.17.11)
abb.1114	A._johnsonii_CIP_64.6_GCA_000368045.1 - A._johnsonii_TG19605_GCA_000301735.1 - A._johnsonii_TG19625_GCA_000302335.1	Glutamate_carboxypeptidase_(EC_3.4.17.11)	GO:0016787_hydrolase_activity - GO:0003824_catalytic_activity - GO:0070011_peptidase_activity,_acting_on_L-amino_acid_peptides - GO:0008233_peptidase_activity - GO:0008237_metallopeptidase_activity - GO:0004177_aminopeptidase_activity - GO:0008238_exopeptidase_activity - GO:0008152_metabolic_process - GO:0044238_primary_metabolic_process - GO:0019538_protein_metabolic_process - GO:0043170_macromo…
abb.1133	A._johnsonii_CIP_64.6_GCA_000368045.1 - A._johnsonii_TG19605_GCA_000301735.1 - A._johnsonii_TG19625_GCA_000302335.1	hypothetical_protein	GO:0003824_catalytic_activity - GO:0016787_hydrolase_activity - GO:0004806_triglyceride_lipase_activity - GO:0016788_hydrolase_activity,_acting_on_ester_bonds - GO:0052689_carboxylic_ester_hydrolase_activity - GO:0016298_lipase_activity - GO:0050253_retinyl-palmitate_esterase_activity - GO:0016740_transferase_activity - GO:0016746_transferase_activity,_transferring_acyl_groups - GO:0008374_O-acyl…
abb.1134	A._johnsonii_CIP_64.6_GCA_000368045.1 - A._johnsonii_TG19605_GCA_000301735.1 - A._johnsonii_TG19625_GCA_000302335.1	FIG00350720:_hypothetical_protein
abb.1233	A._johnsonii_CIP_64.6_GCA_000368045.1 - A._johnsonii_TG19605_GCA_000301735.1 - A._johnsonii_TG19625_GCA_000302335.1	hypothetical_protein
abb.1290	A._johnsonii_CIP_64.6_GCA_000368045.1 - A._johnsonii_TG19605_GCA_000301735.1 - A._johnsonii_TG19625_GCA_000302335.1	D-beta-hydroxybutyrate_permease	GO:0044699_single-organism_process - GO:0051179_localization - GO:0009987_cellular_process - GO:0006810_transport - GO:0044765_single-organism_transport - GO:0044763_single-organism_cellular_process - GO:0051234_establishment_of_localization - GO:0055085_transmembrane_transport - GO:0016020_membrane - GO:0016021_integral_to_membrane - GO:0044425_membrane_part - GO:0031224_intrinsic_to_membrane
abb.1346	A._johnsonii_CIP_64.6_GCA_000368045.1 - A._johnsonii_TG19605_GCA_000301735.1 - A._johnsonii_TG19625_GCA_000302335.1	Type_I_restriction-modification_system2C_DNA-methyltransferase_subunit_M_(EC_2.1.1.72)	GO:0016741_transferase_activity,_transferring_one-carbon_groups - GO:1901363_heterocyclic_compound_binding - GO:0003824_catalytic_activity - GO:0008170_N-methyltransferase_activity - GO:0016740_transferase_activity - GO:0005488_binding - GO:0003676_nucleic_acid_binding - GO:0003677_DNA_binding - GO:0008168_methyltransferase_activity - GO:0097159_organic_cyclic_compound_binding - GO:0008757_S-aden…
abb.1349	A._johnsonii_CIP_64.6_GCA_000368045.1 - A._johnsonii_TG19605_GCA_000301735.1 - A._johnsonii_TG19625_GCA_000302335.1	Type_I_restriction-modification_system2C_DNA-methyltransferase_subunit_M_(EC_2.1.1.72)	GO:0016741_transferase_activity,_transferring_one-carbon_groups - GO:1901363_heterocyclic_compound_binding - GO:0003824_catalytic_activity - GO:0008170_N-methyltransferase_activity - GO:0016740_transferase_activity - GO:0005488_binding - GO:0003676_nucleic_acid_binding - GO:0003677_DNA_binding - GO:0008168_methyltransferase_activity - GO:0097159_organic_cyclic_compound_binding - GO:0008757_S-aden…
abb.1385	A._johnsonii_CIP_64.6_GCA_000368045.1 - A._johnsonii_TG19605_GCA_000301735.1 - A._johnsonii_TG19625_GCA_000302335.1	hypothetical_protein	GO:0003824_catalytic_activity - GO:0016788_hydrolase_activity,_acting_on_ester_bonds - GO:0008484_sulfuric_ester_hydrolase_activity - GO:0016787_hydrolase_activity - GO:0008152_metabolic_process
abb.1398	A._johnsonii_CIP_64.6_GCA_000368045.1 - A._johnsonii_TG19605_GCA_000301735.1 - A._johnsonii_TG19625_GCA_000302335.1	FIG00350000:_hypothetical_protein	GO:0003824_catalytic_activity - GO:0016787_hydrolase_activity - GO:0008152_metabolic_process
abb.1399	A._johnsonii_CIP_64.6_GCA_000368045.1 - A._johnsonii_TG19605_GCA_000301735.1 - A._johnsonii_TG19625_GCA_000302335.1	FIG00350000:_hypothetical_protein	GO:0003824_catalytic_activity - GO:0016787_hydrolase_activity - GO:0008152_metabolic_process
abb.1408	A._johnsonii_CIP_64.6_GCA_000368045.1 - A._johnsonii_TG19605_GCA_000301735.1 - A._johnsonii_TG19625_GCA_000302335.1	hypothetical_protein
abb.1419	A._johnsonii_CIP_64.6_GCA_000368045.1 - A._johnsonii_TG19605_GCA_000301735.1 - A._johnsonii_TG19625_GCA_000302335.1	Quaternary_ammonium_compound-resistance_protein_SugE	GO:0006810_transport - GO:0051234_establishment_of_localization - GO:0051179_localization - GO:0016020_membrane - GO:0016021_integral_to_membrane - GO:0044425_membrane_part - GO:0031224_intrinsic_to_membrane - GO:0044464_cell_part - GO:0005623_cell - GO:0071944_cell_periphery - GO:0005886_plasma_membrane
abb.1420	A._johnsonii_CIP_64.6_GCA_000368045.1 - A._johnsonii_TG19605_GCA_000301735.1 - A._johnsonii_TG19625_GCA_000302335.1	Quaternary_ammonium_compound-resistance_protein_SugE	GO:0006810_transport - GO:0051234_establishment_of_localization - GO:0051179_localization - GO:0016020_membrane - GO:0016021_integral_to_membrane - GO:0044425_membrane_part - GO:0031224_intrinsic_to_membrane - GO:0044464_cell_part - GO:0005623_cell - GO:0071944_cell_periphery - GO:0005886_plasma_membrane
abb.1457	A._johnsonii_CIP_64.6_GCA_000368045.1 - A._johnsonii_TG19605_GCA_000301735.1 - A._johnsonii_TG19625_GCA_000302335.1	hypothetical_protein
abb.1471	A._johnsonii_CIP_64.6_GCA_000368045.1 - A._johnsonii_TG19605_GCA_000301735.1 - A._johnsonii_TG19625_GCA_000302335.1	hypothetical_protein
abb.1478	A._johnsonii_CIP_64.6_GCA_000368045.1 - A._johnsonii_TG19605_GCA_000301735.1 - A._johnsonii_TG19625_GCA_000302335.1	hypothetical_protein
abb.1519	A._johnsonii_CIP_64.6_GCA_000368045.1 - A._johnsonii_TG19605_GCA_000301735.1 - A._johnsonii_TG19625_GCA_000302335.1	Possible_hydrolase_or_acyltransferase_RutD_in_novel_pyrimidine_catabolism_pathway	GO:0016787_hydrolase_activity - GO:0003824_catalytic_activity - GO:0016810_hydrolase_activity,_acting_on_carbon-nitrogen_(but_not_peptide)_bonds - GO:0016811_hydrolase_activity,_acting_on_carbon-nitrogen_(but_not_peptide)_bonds,_in_linear_amides - GO:0016740_transferase_activity - GO:0008152_metabolic_process - GO:0044248_cellular_catabolic_process - GO:0072529_pyrimidine-containing_compound_cata…
abb.1526	A._johnsonii_CIP_64.6_GCA_000368045.1 - A._johnsonii_TG19605_GCA_000301735.1 - A._johnsonii_TG19625_GCA_000302335.1	hypothetical_protein	GO:0003700_sequence-specific_DNA_binding_transcription_factor_activity - GO:0097159_organic_cyclic_compound_binding - GO:0005488_binding - GO:0003676_nucleic_acid_binding - GO:0003677_DNA_binding - GO:1901363_heterocyclic_compound_binding - GO:0001071_nucleic_acid_binding_transcription_factor_activity - GO:0032774_RNA_biosynthetic_process - GO:0019222_regulation_of_metabolic_process - GO:0031326_…
abb.1534	A._johnsonii_CIP_64.6_GCA_000368045.1 - A._johnsonii_TG19605_GCA_000301735.1 - A._johnsonii_TG19625_GCA_000302335.1	diguanylate_cyclase/phosphodiesterase_(GGDEF_&_EAL_domains)_with_PAS/PAC_sensor(s)	GO:0060089_molecular_transducer_activity - GO:0004871_signal_transducer_activity - GO:0023052_signaling - GO:0007165_signal_transduction - GO:0050789_regulation_of_biological_process - GO:0044699_single-organism_process - GO:0051716_cellular_response_to_stimulus - GO:0065007_biological_regulation - GO:0009987_cellular_process - GO:0050794_regulation_of_cellular_process - GO:0044763_single-organis…
abb.1535	A._johnsonii_CIP_64.6_GCA_000368045.1 - A._johnsonii_TG19605_GCA_000301735.1 - A._johnsonii_TG19625_GCA_000302335.1	diguanylate_cyclase/phosphodiesterase_(GGDEF_&_EAL_domains)_with_PAS/PAC_sensor(s)
abb.1551	A._johnsonii_CIP_64.6_GCA_000368045.1 - A._johnsonii_TG19605_GCA_000301735.1 - A._johnsonii_TG19625_GCA_000302335.1	hypothetical_protein	GO:0003700_sequence-specific_DNA_binding_transcription_factor_activity - GO:0097159_organic_cyclic_compound_binding - GO:0000988_protein_binding_transcription_factor_activity - GO:0016987_sigma_factor_activity - GO:0001071_nucleic_acid_binding_transcription_factor_activity - GO:0003676_nucleic_acid_binding - GO:0003677_DNA_binding - GO:0000990_core_RNA_polymerase_binding_transcription_factor_acti…
abb.1552	A._johnsonii_CIP_64.6_GCA_000368045.1 - A._johnsonii_TG19605_GCA_000301735.1 - A._johnsonii_TG19625_GCA_000302335.1	hypothetical_protein
abb.1554	A._johnsonii_CIP_64.6_GCA_000368045.1 - A._johnsonii_TG19605_GCA_000301735.1 - A._johnsonii_TG19625_GCA_000302335.1	Mobile_element_protein
abb.1573	A._johnsonii_CIP_64.6_GCA_000368045.1 - A._johnsonii_TG19605_GCA_000301735.1 - A._johnsonii_TG19625_GCA_000302335.1	Siderophore_synthetase_small_component2C_acetyltransferase	GO:0016740_transferase_activity - GO:0003824_catalytic_activity - GO:0016746_transferase_activity,_transferring_acyl_groups - GO:0016747_transferase_activity,_transferring_acyl_groups_other_than_amino-acyl_groups - GO:0016407_acetyltransferase_activity - GO:0016410_N-acyltransferase_activity - GO:0008080_N-acetyltransferase_activity - GO:0050133_N6-hydroxylysine_O-acetyltransferase_activity - GO:…
abb.1574	A._johnsonii_CIP_64.6_GCA_000368045.1 - A._johnsonii_TG19605_GCA_000301735.1 - A._johnsonii_TG19625_GCA_000302335.1	Siderophore_synthetase_small_component2C_acetyltransferase	GO:0016740_transferase_activity - GO:0003824_catalytic_activity - GO:0016746_transferase_activity,_transferring_acyl_groups - GO:0016747_transferase_activity,_transferring_acyl_groups_other_than_amino-acyl_groups - GO:0016407_acetyltransferase_activity - GO:0016410_N-acyltransferase_activity - GO:0008080_N-acetyltransferase_activity - GO:0050133_N6-hydroxylysine_O-acetyltransferase_activity - GO:…
abb.1599	A._johnsonii_CIP_64.6_GCA_000368045.1 - A._johnsonii_TG19605_GCA_000301735.1 - A._johnsonii_TG19625_GCA_000302335.1	Indoleacetamide_hydrolase_(EC_3.5.1.-)
abb.1601	A._johnsonii_CIP_64.6_GCA_000368045.1 - A._johnsonii_TG19605_GCA_000301735.1 - A._johnsonii_TG19625_GCA_000302335.1	hypothetical_protein
abb.1611	A._johnsonii_CIP_64.6_GCA_000368045.1 - A._johnsonii_TG19605_GCA_000301735.1 - A._johnsonii_TG19625_GCA_000302335.1	hypothetical_protein
abb.1635	A._johnsonii_CIP_64.6_GCA_000368045.1 - A._johnsonii_TG19605_GCA_000301735.1 - A._johnsonii_TG19625_GCA_000302335.1	Transcriptional_regulator2C_AraC_family	GO:0043565_sequence-specific_DNA_binding - GO:0003700_sequence-specific_DNA_binding_transcription_factor_activity - GO:0097159_organic_cyclic_compound_binding - GO:0005488_binding - GO:0003676_nucleic_acid_binding - GO:0003677_DNA_binding - GO:1901363_heterocyclic_compound_binding - GO:0001071_nucleic_acid_binding_transcription_factor_activity - GO:0019222_regulation_of_metabolic_process - GO:003…
abb.1636	A._johnsonii_CIP_64.6_GCA_000368045.1 - A._johnsonii_TG19605_GCA_000301735.1 - A._johnsonii_TG19625_GCA_000302335.1	hypothetical_protein	GO:0000156_phosphorelay_response_regulator_activity - GO:0060089_molecular_transducer_activity - GO:0004871_signal_transducer_activity - GO:0003676_nucleic_acid_binding - GO:0097159_organic_cyclic_compound_binding - GO:0003677_DNA_binding - GO:1901363_heterocyclic_compound_binding - GO:0005488_binding - GO:0001071_nucleic_acid_binding_transcription_factor_activity - GO:0035556_intracellular_signa…
abb.1637	A._johnsonii_CIP_64.6_GCA_000368045.1 - A._johnsonii_TG19605_GCA_000301735.1 - A._johnsonii_TG19625_GCA_000302335.1	Transcriptional_regulator2C_AraC_family	GO:0043565_sequence-specific_DNA_binding - GO:0003700_sequence-specific_DNA_binding_transcription_factor_activity - GO:0097159_organic_cyclic_compound_binding - GO:0005488_binding - GO:0003676_nucleic_acid_binding - GO:0003677_DNA_binding - GO:1901363_heterocyclic_compound_binding - GO:0001071_nucleic_acid_binding_transcription_factor_activity - GO:0019222_regulation_of_metabolic_process - GO:003…
abb.1686	A._johnsonii_CIP_64.6_GCA_000368045.1 - A._johnsonii_TG19605_GCA_000301735.1 - A._johnsonii_TG19625_GCA_000302335.1	Choloylglycine_hydrolase_(EC_3.5.1.24)	GO:0003824_catalytic_activity - GO:0016787_hydrolase_activity - GO:0016810_hydrolase_activity,_acting_on_carbon-nitrogen_(but_not_peptide)_bonds - GO:0016811_hydrolase_activity,_acting_on_carbon-nitrogen_(but_not_peptide)_bonds,_in_linear_amides - GO:0045302_choloylglycine_hydrolase_activity - GO:0008953_penicillin_amidase_activity - GO:0008152_metabolic_process
abb.1693	A._johnsonii_CIP_64.6_GCA_000368045.1 - A._johnsonii_TG19605_GCA_000301735.1 - A._johnsonii_TG19625_GCA_000302335.1	Mobile_element_protein	GO:0097159_organic_cyclic_compound_binding - GO:0005488_binding - GO:0003676_nucleic_acid_binding - GO:0003677_DNA_binding - GO:1901363_heterocyclic_compound_binding - GO:0004803_transposase_activity - GO:0003824_catalytic_activity - GO:0006310_DNA_recombination - GO:0006139_nucleobase-containing_compound_metabolic_process - GO:0006313_transposition,_DNA-mediated - GO:0044260_cellular_macromolecu…
abb.1701	A._johnsonii_CIP_64.6_GCA_000368045.1 - A._johnsonii_TG19605_GCA_000301735.1 - A._johnsonii_TG19625_GCA_000302335.1	hypothetical_protein
abb.1733	A._johnsonii_CIP_64.6_GCA_000368045.1 - A._johnsonii_TG19605_GCA_000301735.1 - A._johnsonii_TG19625_GCA_000302335.1	FIG00350495:_hypothetical_protein	GO:0043169_cation_binding - GO:0046872_metal_ion_binding - GO:0005488_binding - GO:0043167_ion_binding - GO:0022607_cellular_component_assembly - GO:0070271_protein_complex_biogenesis - GO:0043933_macromolecular_complex_subunit_organization - GO:0017003_protein-heme_linkage - GO:0017006_protein-tetrapyrrole_linkage - GO:0017004_cytochrome_complex_assembly - GO:0034622_cellular_macromolecular_comp…
abb.1734	A._johnsonii_CIP_64.6_GCA_000368045.1 - A._johnsonii_TG19605_GCA_000301735.1 - A._johnsonii_TG19625_GCA_000302335.1	FIG00351097:_hypothetical_protein	GO:0043565_sequence-specific_DNA_binding - GO:0003700_sequence-specific_DNA_binding_transcription_factor_activity - GO:0097159_organic_cyclic_compound_binding - GO:0005488_binding - GO:0003676_nucleic_acid_binding - GO:0003677_DNA_binding - GO:1901363_heterocyclic_compound_binding - GO:0001071_nucleic_acid_binding_transcription_factor_activity - GO:0032774_RNA_biosynthetic_process - GO:0019222_re…
abb.1748	A._johnsonii_CIP_64.6_GCA_000368045.1 - A._johnsonii_TG19605_GCA_000301735.1 - A._johnsonii_TG19625_GCA_000302335.1	hypothetical_protein
abb.1816	A._johnsonii_CIP_64.6_GCA_000368045.1 - A._johnsonii_TG19605_GCA_000301735.1 - A._johnsonii_TG19625_GCA_000302335.1	hypothetical_protein	GO:0016705_oxidoreductase_activity,_acting_on_paired_donors,_with_incorporation_or_reduction_of_molecular_oxygen - GO:0003824_catalytic_activity - GO:0016491_oxidoreductase_activity - GO:0051213_dioxygenase_activity - GO:0016706_oxidoreductase_activity,_acting_on_paired_donors,_with_incorporation_or_reduction_of_molecular_oxygen,_2-oxoglutarate_as_one_donor,_and_incorporation_of_one_atom_each_of_…
abb.1914	A._johnsonii_CIP_64.6_GCA_000368045.1 - A._johnsonii_TG19605_GCA_000301735.1 - A._johnsonii_TG19625_GCA_000302335.1	hypothetical_protein
abb.1920	A._johnsonii_CIP_64.6_GCA_000368045.1 - A._johnsonii_TG19605_GCA_000301735.1 - A._johnsonii_TG19625_GCA_000302335.1	Methylmalonate-semialdehyde_dehydrogenase_(EC_1.2.1.27)	GO:0016620_oxidoreductase_activity,_acting_on_the_aldehyde_or_oxo_group_of_donors,_NAD_or_NADP_as_acceptor - GO:0016491_oxidoreductase_activity - GO:0003824_catalytic_activity - GO:0016903_oxidoreductase_activity,_acting_on_the_aldehyde_or_oxo_group_of_donors - GO:0004029_aldehyde_dehydrogenase_(NAD)_activity - GO:0009013_succinate-semialdehyde_dehydrogenase_[NAD(P)+]_activity - GO:0004491_methyl…
abb.1925	A._johnsonii_CIP_64.6_GCA_000368045.1 - A._johnsonii_TG19605_GCA_000301735.1 - A._johnsonii_TG19625_GCA_000302335.1	hypothetical_protein	GO:0003700_sequence-specific_DNA_binding_transcription_factor_activity - GO:0097159_organic_cyclic_compound_binding - GO:0005488_binding - GO:0003676_nucleic_acid_binding - GO:0003677_DNA_binding - GO:1901363_heterocyclic_compound_binding - GO:0001071_nucleic_acid_binding_transcription_factor_activity - GO:0032774_RNA_biosynthetic_process - GO:0019222_regulation_of_metabolic_process - GO:0031326_…
abb.1962	A._johnsonii_CIP_64.6_GCA_000368045.1 - A._johnsonii_TG19605_GCA_000301735.1 - A._johnsonii_TG19625_GCA_000302335.1	hypothetical_protein
abb.1970	A._johnsonii_CIP_64.6_GCA_000368045.1 - A._johnsonii_TG19605_GCA_000301735.1 - A._johnsonii_TG19625_GCA_000302335.1	arabinofuranosidase	GO:0003824_catalytic_activity - GO:0016787_hydrolase_activity - GO:0016798_hydrolase_activity,_acting_on_glycosyl_bonds - GO:0004553_hydrolase_activity,_hydrolyzing_O-glycosyl_compounds - GO:0046556_alpha-N-arabinofuranosidase_activity - GO:0008152_metabolic_process - GO:0044238_primary_metabolic_process - GO:0005975_carbohydrate_metabolic_process - GO:0071704_organic_substance_metabolic_process …
abb.1983	A._johnsonii_CIP_64.6_GCA_000368045.1 - A._johnsonii_TG19605_GCA_000301735.1 - A._johnsonii_TG19625_GCA_000302335.1	Phage_capsid_and_scaffold	GO:0003824_catalytic_activity - GO:0008233_peptidase_activity - GO:0016787_hydrolase_activity - GO:0044238_primary_metabolic_process - GO:0019538_protein_metabolic_process - GO:0043170_macromolecule_metabolic_process - GO:0071704_organic_substance_metabolic_process - GO:0008152_metabolic_process - GO:0006508_proteolysis
abb.1984	A._johnsonii_CIP_64.6_GCA_000368045.1 - A._johnsonii_TG19605_GCA_000301735.1 - A._johnsonii_TG19625_GCA_000302335.1	hypothetical_protein	GO:0003824_catalytic_activity - GO:0008233_peptidase_activity - GO:0016787_hydrolase_activity - GO:0044238_primary_metabolic_process - GO:0019538_protein_metabolic_process - GO:0043170_macromolecule_metabolic_process - GO:0071704_organic_substance_metabolic_process - GO:0008152_metabolic_process - GO:0006508_proteolysis
abb.1991	A._johnsonii_CIP_64.6_GCA_000368045.1 - A._johnsonii_TG19605_GCA_000301735.1 - A._johnsonii_TG19625_GCA_000302335.1	hypothetical_protein
abb.2012	A._johnsonii_CIP_64.6_GCA_000368045.1 - A._johnsonii_TG19605_GCA_000301735.1 - A._johnsonii_TG19625_GCA_000302335.1	hypothetical_protein
abb.2048	A._johnsonii_CIP_64.6_GCA_000368045.1 - A._johnsonii_TG19605_GCA_000301735.1 - A._johnsonii_TG19625_GCA_000302335.1	Ferric_siderophore_transport_system2C_periplasmic_binding_protein_TonB
abb.2115	A._johnsonii_CIP_64.6_GCA_000368045.1 - A._johnsonii_TG19605_GCA_000301735.1 - A._johnsonii_TG19625_GCA_000302335.1	FIG00350535:_hypothetical_protein
abb.2116	A._johnsonii_CIP_64.6_GCA_000368045.1 - A._johnsonii_TG19605_GCA_000301735.1 - A._johnsonii_TG19625_GCA_000302335.1	FIG00350535:_hypothetical_protein
abb.2163	A._johnsonii_CIP_64.6_GCA_000368045.1 - A._johnsonii_TG19605_GCA_000301735.1 - A._johnsonii_TG19625_GCA_000302335.1	hypothetical_protein
abb.2168	A._johnsonii_CIP_64.6_GCA_000368045.1 - A._johnsonii_TG19605_GCA_000301735.1 - A._johnsonii_TG19625_GCA_000302335.1	hypothetical_protein
abb.2200	A._johnsonii_CIP_64.6_GCA_000368045.1 - A._johnsonii_TG19605_GCA_000301735.1 - A._johnsonii_TG19625_GCA_000302335.1	Manganese_superoxide_dismutase_(EC_1.15.1.1)	GO:0016721_oxidoreductase_activity,_acting_on_superoxide_radicals_as_acceptor - GO:0043169_cation_binding - GO:0016209_antioxidant_activity - GO:0043167_ion_binding - GO:0003824_catalytic_activity - GO:0005488_binding - GO:0004784_superoxide_dismutase_activity - GO:0046872_metal_ion_binding - GO:0016491_oxidoreductase_activity - GO:0044710_single-organism_metabolic_process - GO:0072593_reactive_o…
abb.2217	A._johnsonii_CIP_64.6_GCA_000368045.1 - A._johnsonii_TG19605_GCA_000301735.1 - A._johnsonii_TG19625_GCA_000302335.1	Putative_threonine_efflux_protein	GO:0006865_amino_acid_transport - GO:0006820_anion_transport - GO:0044699_single-organism_process - GO:0071705_nitrogen_compound_transport - GO:0071702_organic_substance_transport - GO:0015849_organic_acid_transport - GO:0006811_ion_transport - GO:0006810_transport - GO:0015711_organic_anion_transport - GO:0044765_single-organism_transport - GO:0051234_establishment_of_localization - GO:0051179_l…
abb.2218	A._johnsonii_CIP_64.6_GCA_000368045.1 - A._johnsonii_TG19605_GCA_000301735.1 - A._johnsonii_TG19625_GCA_000302335.1	Putative_threonine_efflux_protein	GO:0071705_nitrogen_compound_transport - GO:0006810_transport - GO:0015849_organic_acid_transport - GO:0006811_ion_transport - GO:0006865_amino_acid_transport - GO:0015711_organic_anion_transport - GO:0044765_single-organism_transport - GO:0006820_anion_transport - GO:0071702_organic_substance_transport - GO:0051234_establishment_of_localization - GO:0051179_localization - GO:0044699_single-organ…
abb.2243	A._johnsonii_CIP_64.6_GCA_000368045.1 - A._johnsonii_TG19605_GCA_000301735.1 - A._johnsonii_TG19625_GCA_000302335.1	FIG006238:_AzlC_family_protein
abb.2244	A._johnsonii_CIP_64.6_GCA_000368045.1 - A._johnsonii_TG19605_GCA_000301735.1 - A._johnsonii_TG19625_GCA_000302335.1	FIG006238:_AzlC_family_protein
abb.2255	A._johnsonii_CIP_64.6_GCA_000368045.1 - A._johnsonii_TG19605_GCA_000301735.1 - A._johnsonii_TG19625_GCA_000302335.1	hypothetical_protein
abb.2272	A._johnsonii_CIP_64.6_GCA_000368045.1 - A._johnsonii_TG19605_GCA_000301735.1 - A._johnsonii_TG19625_GCA_000302335.1	hypothetical_protein	GO:0003700_sequence-specific_DNA_binding_transcription_factor_activity - GO:0097159_organic_cyclic_compound_binding - GO:0000988_protein_binding_transcription_factor_activity - GO:0016987_sigma_factor_activity - GO:0001071_nucleic_acid_binding_transcription_factor_activity - GO:0003676_nucleic_acid_binding - GO:0003677_DNA_binding - GO:0000990_core_RNA_polymerase_binding_transcription_factor_acti…
abb.2276	A._johnsonii_CIP_64.6_GCA_000368045.1 - A._johnsonii_TG19605_GCA_000301735.1 - A._johnsonii_TG19625_GCA_000302335.1	hypothetical_protein	GO:0060089_molecular_transducer_activity - GO:0004871_signal_transducer_activity - GO:0044700_single_organism_signaling - GO:0051716_cellular_response_to_stimulus - GO:0050896_response_to_stimulus - GO:0009987_cellular_process - GO:0044763_single-organism_cellular_process - GO:0050794_regulation_of_cellular_process - GO:0065007_biological_regulation - GO:0023052_signaling - GO:0007165_signal_tran…
abb.2279	A._johnsonii_CIP_64.6_GCA_000368045.1 - A._johnsonii_DSM_6963_GCA_000949655.1 - A._johnsonii_TG19605_GCA_000301735.1	hypothetical_protein
abb.2283	A._johnsonii_CIP_64.6_GCA_000368045.1 - A._johnsonii_TG19605_GCA_000301735.1 - A._johnsonii_TG19625_GCA_000302335.1	hypothetical_protein
abb.2313	A._johnsonii_CIP_64.6_GCA_000368045.1 - A._johnsonii_DSM_6963_GCA_000949655.1 - A._johnsonii_TG19625_GCA_000302335.1	Molybdopterin-guanine_dinucleotide_biosynthesis_protein_MobA	GO:0016740_transferase_activity - GO:0003824_catalytic_activity - GO:0016779_nucleotidyltransferase_activity - GO:0016772_transferase_activity,_transferring_phosphorus-containing_groups - GO:0035639_purine_ribonucleoside_triphosphate_binding - GO:0005488_binding - GO:0000166_nucleotide_binding - GO:1901363_heterocyclic_compound_binding - GO:0001883_purine_nucleoside_binding - GO:0001882_nucleosid…
abb.2324	A._johnsonii_CIP_64.6_GCA_000368045.1 - A._johnsonii_TG19605_GCA_000301735.1 - A._johnsonii_TG19625_GCA_000302335.1	Transcriptional_regulator2C_AraC_family	GO:0043565_sequence-specific_DNA_binding - GO:0003700_sequence-specific_DNA_binding_transcription_factor_activity - GO:0097159_organic_cyclic_compound_binding - GO:0005488_binding - GO:0003676_nucleic_acid_binding - GO:0003677_DNA_binding - GO:1901363_heterocyclic_compound_binding - GO:0001071_nucleic_acid_binding_transcription_factor_activity - GO:0019222_regulation_of_metabolic_process - GO:003…
abb.2325	A._johnsonii_CIP_64.6_GCA_000368045.1 - A._johnsonii_TG19605_GCA_000301735.1 - A._johnsonii_TG19625_GCA_000302335.1	hypothetical_protein	GO:0043565_sequence-specific_DNA_binding - GO:0003700_sequence-specific_DNA_binding_transcription_factor_activity - GO:0097159_organic_cyclic_compound_binding - GO:0005488_binding - GO:0003676_nucleic_acid_binding - GO:0003677_DNA_binding - GO:1901363_heterocyclic_compound_binding - GO:0001071_nucleic_acid_binding_transcription_factor_activity - GO:0032774_RNA_biosynthetic_process - GO:0019222_re…
abb.2326	A._johnsonii_CIP_64.6_GCA_000368045.1 - A._johnsonii_TG19605_GCA_000301735.1 - A._johnsonii_TG19625_GCA_000302335.1	hypothetical_protein
abb.2363	A._johnsonii_CIP_64.6_GCA_000368045.1 - A._johnsonii_TG19605_GCA_000301735.1 - A._johnsonii_TG19625_GCA_000302335.1	hypothetical_protein
abb.2371	A._johnsonii_CIP_64.6_GCA_000368045.1 - A._johnsonii_TG19605_GCA_000301735.1 - A._johnsonii_TG19625_GCA_000302335.1	hypothetical_protein
abb.2528	A._johnsonii_CIP_64.6_GCA_000368045.1 - A._johnsonii_TG19605_GCA_000301735.1 - A._johnsonii_TG19625_GCA_000302335.1	Transcriptional_regulator2C_AraC_family	GO:0043565_sequence-specific_DNA_binding - GO:0003700_sequence-specific_DNA_binding_transcription_factor_activity - GO:0097159_organic_cyclic_compound_binding - GO:0005488_binding - GO:0003676_nucleic_acid_binding - GO:0003677_DNA_binding - GO:1901363_heterocyclic_compound_binding - GO:0001071_nucleic_acid_binding_transcription_factor_activity - GO:0080090_regulation_of_primary_metabolic_process …
abb.2541	A._johnsonii_CIP_64.6_GCA_000368045.1 - A._johnsonii_TG19605_GCA_000301735.1 - A._johnsonii_TG19625_GCA_000302335.1	Conserved_domain_protein	GO:0043168_anion_binding - GO:0030554_adenyl_nucleotide_binding - GO:0035639_purine_ribonucleoside_triphosphate_binding - GO:0097159_organic_cyclic_compound_binding - GO:1901363_heterocyclic_compound_binding - GO:1901265_nucleoside_phosphate_binding - GO:0000166_nucleotide_binding - GO:0036094_small_molecule_binding - GO:0032553_ribonucleotide_binding - GO:0032559_adenyl_ribonucleotide_binding - …
abb.2577	A._johnsonii_CIP_64.6_GCA_000368045.1 - A._johnsonii_TG19605_GCA_000301735.1 - A._johnsonii_TG19625_GCA_000302335.1	Putative_phospholipase_C
abb.2578	A._johnsonii_CIP_64.6_GCA_000368045.1 - A._johnsonii_TG19605_GCA_000301735.1 - A._johnsonii_TG19625_GCA_000302335.1	Putative_phospholipase_C	GO:0043169_cation_binding - GO:0016780_phosphotransferase_activity,_for_other_substituted_phosphate_groups - GO:0016772_transferase_activity,_transferring_phosphorus-containing_groups - GO:0008897_holo-[acyl-carrier-protein]_synthase_activity - GO:0000287_magnesium_ion_binding - GO:0043167_ion_binding - GO:0003824_catalytic_activity - GO:0016740_transferase_activity - GO:0005488_binding - GO:0046…
abb.2626	A._johnsonii_CIP_64.6_GCA_000368045.1 - A._johnsonii_TG19605_GCA_000301735.1 - A._johnsonii_TG19625_GCA_000302335.1	hypothetical_protein	GO:0044425_membrane_part - GO:0016021_integral_to_membrane - GO:0016020_membrane - GO:0031224_intrinsic_to_membrane
abb.2627	A._johnsonii_CIP_64.6_GCA_000368045.1 - A._johnsonii_TG19605_GCA_000301735.1 - A._johnsonii_TG19625_GCA_000302335.1	hypothetical_protein	GO:0044249_cellular_biosynthetic_process - GO:0034645_cellular_macromolecule_biosynthetic_process - GO:0033692_cellular_polysaccharide_biosynthetic_process - GO:0009103_lipopolysaccharide_biosynthetic_process - GO:1901576_organic_substance_biosynthetic_process - GO:0044264_cellular_polysaccharide_metabolic_process - GO:0044262_cellular_carbohydrate_metabolic_process - GO:0044260_cellular_macromol…
abb.2712	A._johnsonii_CIP_64.6_GCA_000368045.1 - A._johnsonii_TG19605_GCA_000301735.1 - A._johnsonii_TG19625_GCA_000302335.1	hypothetical_protein
abb.2716	A._johnsonii_CIP_64.6_GCA_000368045.1 - A._johnsonii_TG19605_GCA_000301735.1 - A._johnsonii_TG19625_GCA_000302335.1	hypothetical_protein
abb.2842	A._johnsonii_CIP_64.6_GCA_000368045.1 - A._johnsonii_TG19605_GCA_000301735.1 - A._johnsonii_TG19625_GCA_000302335.1	hypothetical_protein
abb.2862	A._johnsonii_CIP_64.6_GCA_000368045.1 - A._johnsonii_TG19605_GCA_000301735.1 - A._johnsonii_TG19625_GCA_000302335.1	hypothetical_protein
abb.2890	A._johnsonii_CIP_64.6_GCA_000368045.1 - A._johnsonii_TG19605_GCA_000301735.1 - A._johnsonii_TG19625_GCA_000302335.1	oxidoreductase2C_short-chain_dehydrogenase/reductase_family	GO:0003824_catalytic_activity - GO:0016491_oxidoreductase_activity - GO:0016614_oxidoreductase_activity,_acting_on_CH-OH_group_of_donors - GO:0016616_oxidoreductase_activity,_acting_on_the_CH-OH_group_of_donors,_NAD_or_NADP_as_acceptor - GO:0004312_fatty_acid_synthase_activity - GO:0016740_transferase_activity - GO:0004316_3-oxoacyl-[acyl-carrier-protein]_reductase_(NADPH)_activity - GO:0016747_t…
abb.2891	A._johnsonii_CIP_64.6_GCA_000368045.1 - A._johnsonii_TG19605_GCA_000301735.1 - A._johnsonii_TG19625_GCA_000302335.1	Oxidoreductase	GO:0016491_oxidoreductase_activity - GO:0003824_catalytic_activity - GO:0016614_oxidoreductase_activity,_acting_on_CH-OH_group_of_donors - GO:0016616_oxidoreductase_activity,_acting_on_the_CH-OH_group_of_donors,_NAD_or_NADP_as_acceptor - GO:0004312_fatty_acid_synthase_activity - GO:0016740_transferase_activity - GO:0004316_3-oxoacyl-[acyl-carrier-protein]_reductase_(NADPH)_activity - GO:0016747_t…
abb.2939	A._johnsonii_CIP_64.6_GCA_000368045.1 - A._johnsonii_TG19605_GCA_000301735.1 - A._johnsonii_TG19625_GCA_000302335.1	hypothetical_protein
abb.2944	A._johnsonii_CIP_64.6_GCA_000368045.1 - A._johnsonii_TG19605_GCA_000301735.1 - A._johnsonii_TG19625_GCA_000302335.1	hypothetical_protein	GO:0016020_membrane - GO:0044464_cell_part - GO:0071944_cell_periphery - GO:0005623_cell - GO:0031975_envelope - GO:0044462_external_encapsulating_structure_part - GO:0019867_outer_membrane - GO:0030313_cell_envelope - GO:0030312_external_encapsulating_structure - GO:0009279_cell_outer_membrane
abb.3025	A._johnsonii_CIP_64.6_GCA_000368045.1 - A._johnsonii_TG19605_GCA_000301735.1 - A._johnsonii_TG19625_GCA_000302335.1	TonB-dependent_receptor	GO:0005215_transporter_activity - GO:0004872_receptor_activity - GO:0006810_transport - GO:0051179_localization - GO:0051234_establishment_of_localization - GO:0016020_membrane - GO:0044464_cell_part - GO:0005623_cell - GO:0071944_cell_periphery - GO:0031975_envelope - GO:0044462_external_encapsulating_structure_part - GO:0019867_outer_membrane - GO:0030312_external_encapsulating_structure - GO:0…
abb.3028	A._johnsonii_CIP_64.6_GCA_000368045.1 - A._johnsonii_TG19605_GCA_000301735.1 - A._johnsonii_TG19625_GCA_000302335.1	Outer_membrane_receptor_proteins2C_mostly_Fe_transport	GO:0005215_transporter_activity - GO:0004872_receptor_activity - GO:0006810_transport - GO:0051179_localization - GO:0051234_establishment_of_localization - GO:0016020_membrane - GO:0044464_cell_part - GO:0005623_cell - GO:0071944_cell_periphery - GO:0031975_envelope - GO:0044462_external_encapsulating_structure_part - GO:0019867_outer_membrane - GO:0030312_external_encapsulating_structure - GO:0…
abb.3176	A._johnsonii_CIP_64.6_GCA_000368045.1 - A._johnsonii_TG19605_GCA_000301735.1 - A._johnsonii_TG19625_GCA_000302335.1	hypothetical_protein	GO:0003824_catalytic_activity - GO:0047834_D-threo-aldose_1-dehydrogenase_activity - GO:0016614_oxidoreductase_activity,_acting_on_CH-OH_group_of_donors - GO:0016616_oxidoreductase_activity,_acting_on_the_CH-OH_group_of_donors,_NAD_or_NADP_as_acceptor - GO:0016491_oxidoreductase_activity - GO:0044710_single-organism_metabolic_process - GO:0055114_oxidation-reduction_process - GO:0008152_metabolic…
abb.3178	A._johnsonii_CIP_64.6_GCA_000368045.1 - A._johnsonii_TG19605_GCA_000301735.1 - A._johnsonii_TG19625_GCA_000302335.1	hypothetical_protein
abb.3244	A._johnsonii_CIP_64.6_GCA_000368045.1 - A._johnsonii_TG19605_GCA_000301735.1 - A._johnsonii_TG19625_GCA_000302335.1	Mobile_element_protein
abb.3277	A._johnsonii_CIP_64.6_GCA_000368045.1 - A._johnsonii_TG19605_GCA_000301735.1 - A._johnsonii_TG19625_GCA_000302335.1	Arsenic_resistance_protein_ArsH
abb.3287	A._johnsonii_CIP_64.6_GCA_000368045.1 - A._johnsonii_TG19605_GCA_000301735.1 - A._johnsonii_TG19625_GCA_000302335.1	hypothetical_protein
abb.3295	A._johnsonii_CIP_64.6_GCA_000368045.1 - A._johnsonii_TG19605_GCA_000301735.1 - A._johnsonii_TG19625_GCA_000302335.1	hypothetical_protein
abb.3299	A._johnsonii_CIP_64.6_GCA_000368045.1 - A._johnsonii_TG19605_GCA_000301735.1 - A._johnsonii_TG19625_GCA_000302335.1	hypothetical_protein
abb.3324	A._johnsonii_CIP_64.6_GCA_000368045.1 - A._johnsonii_TG19605_GCA_000301735.1 - A._johnsonii_TG19625_GCA_000302335.1	hypothetical_protein
abb.3387	A._johnsonii_CIP_64.6_GCA_000368045.1 - A._johnsonii_TG19605_GCA_000301735.1 - A._johnsonii_TG19625_GCA_000302335.1	hypothetical_protein
abl.1043	A._johnsonii_SH046_GCA_000162055.1 - A._johnsonii_TG19605_GCA_000301735.1 - A._johnsonii_TG19625_GCA_000302335.1	hypothetical_protein
dey.1695	A._johnsonii_DSM_6963_GCA_000949655.1 - A._johnsonii_MB44_GCA_001483265.1 - A._johnsonii_XBB1_GCA_001484935.1 - A._lwoffii_WJ10621_uid85143	hypothetical_protein
dey.1904	A._johnsonii_DSM_6963_GCA_000949655.1 - A._johnsonii_MB44_GCA_001483265.1 - A._johnsonii_XBB1_GCA_001484935.1 - A._lwoffii_WJ10621_uid85143	hypothetical_protein
reb.1051	A._johnsonii_MB44_GCA_001483265.1	transposase	GO:0004803_transposase_activity - GO:0097159_organic_cyclic_compound_binding - GO:0003824_catalytic_activity - GO:0005488_binding - GO:0003676_nucleic_acid_binding - GO:0003677_DNA_binding - GO:1901363_heterocyclic_compound_binding - GO:0006310_DNA_recombination - GO:0006139_nucleobase-containing_compound_metabolic_process - GO:0006313_transposition,_DNA-mediated - GO:0044260_cellular_macromolecu…
aba.282	A._johnsonii_ANC_3681_GCA_000368805.1 - A._johnsonii_CIP_64.6_GCA_000368045.1 - A._johnsonii_TG19605_GCA_000301735.1 - A._johnsonii_TG19625_GCA_000302335.1	hypothetical_protein
aba.1618	A._johnsonii_ANC_3681_GCA_000368805.1 - A._johnsonii_CIP_64.6_GCA_000368045.1 - A._johnsonii_TG19605_GCA_000301735.1 - A._johnsonii_TG19625_GCA_000302335.1	hypothetical_protein	GO:0003824_catalytic_activity - GO:0016491_oxidoreductase_activity - GO:0055114_oxidation-reduction_process - GO:0044710_single-organism_metabolic_process - GO:0008152_metabolic_process
aba.2771	A._johnsonii_ANC_3681_GCA_000368805.1 - A._johnsonii_CIP_64.6_GCA_000368045.1 - A._johnsonii_SH046_GCA_000162055.1 - A._johnsonii_TG19605_GCA_000301735.1	hypothetical_protein
abb.58	A._johnsonii_CIP_64.6_GCA_000368045.1 - A._johnsonii_DSM_6963_GCA_000949655.1 - A._johnsonii_TG19605_GCA_000301735.1 - A._johnsonii_TG19625_GCA_000302335.1	hypothetical_protein	GO:0003824_catalytic_activity - GO:0016740_transferase_activity - GO:0016757_transferase_activity,_transferring_glycosyl_groups - GO:0008152_metabolic_process
abb.59	A._johnsonii_CIP_64.6_GCA_000368045.1 - A._johnsonii_DSM_6963_GCA_000949655.1 - A._johnsonii_TG19605_GCA_000301735.1 - A._johnsonii_TG19625_GCA_000302335.1	Polyprotein	GO:0003824_catalytic_activity - GO:0016740_transferase_activity - GO:0016757_transferase_activity,_transferring_glycosyl_groups - GO:0008152_metabolic_process
abb.60	A._johnsonii_CIP_64.6_GCA_000368045.1 - A._johnsonii_DSM_6963_GCA_000949655.1 - A._johnsonii_TG19605_GCA_000301735.1 - A._johnsonii_TG19625_GCA_000302335.1	hypothetical_protein
abb.61	A._johnsonii_CIP_64.6_GCA_000368045.1 - A._johnsonii_DSM_6963_GCA_000949655.1 - A._johnsonii_TG19605_GCA_000301735.1 - A._johnsonii_TG19625_GCA_000302335.1	hypothetical_protein	GO:0003824_catalytic_activity - GO:0016740_transferase_activity - GO:0008152_metabolic_process
abb.73	A._johnsonii_CIP_64.6_GCA_000368045.1 - A._johnsonii_DSM_6963_GCA_000949655.1 - A._johnsonii_TG19605_GCA_000301735.1 - A._johnsonii_TG19625_GCA_000302335.1	Transposon_Tn7_transposition_protein_tnsD
abb.76	A._johnsonii_CIP_64.6_GCA_000368045.1 - A._johnsonii_DSM_6963_GCA_000949655.1 - A._johnsonii_TG19605_GCA_000301735.1 - A._johnsonii_TG19625_GCA_000302335.1	Transposon_Tn7_transposition_protein_tnsD
abb.112	A._johnsonii_CIP_64.6_GCA_000368045.1 - A._johnsonii_DSM_6963_GCA_000949655.1 - A._johnsonii_TG19605_GCA_000301735.1 - A._johnsonii_TG19625_GCA_000302335.1	T1SS_secreted_agglutinin_RTX	GO:0046872_metal_ion_binding - GO:0043169_cation_binding - GO:0043167_ion_binding - GO:0005488_binding - GO:0005509_calcium_ion_binding - GO:0009987_cellular_process - GO:0044763_single-organism_cellular_process - GO:0044699_single-organism_process - GO:0022610_biological_adhesion - GO:0016337_cell-cell_adhesion - GO:0007155_cell_adhesion - GO:0007156_homophilic_cell_adhesion - GO:0007154_cell_co…
abb.126	A._johnsonii_CIP_64.6_GCA_000368045.1 - A._johnsonii_SH046_GCA_000162055.1 - A._johnsonii_TG19605_GCA_000301735.1 - A._johnsonii_TG19625_GCA_000302335.1	hypothetical_protein
abb.314	A._johnsonii_CIP_64.6_GCA_000368045.1 - A._johnsonii_SH046_GCA_000162055.1 - A._johnsonii_TG19605_GCA_000301735.1 - A._johnsonii_TG19625_GCA_000302335.1	hypothetical_protein
abb.325	A._johnsonii_CIP_64.6_GCA_000368045.1 - A._johnsonii_DSM_6963_GCA_000949655.1 - A._johnsonii_TG19605_GCA_000301735.1 - A._johnsonii_TG19625_GCA_000302335.1	Phage_T7_exclusion_protein
abb.357	A._johnsonii_CIP_64.6_GCA_000368045.1 - A._johnsonii_DSM_6963_GCA_000949655.1 - A._johnsonii_TG19605_GCA_000301735.1 - A._johnsonii_TG19625_GCA_000302335.1	hypothetical_protein
abb.394	A._johnsonii_CIP_64.6_GCA_000368045.1 - A._johnsonii_SH046_GCA_000162055.1 - A._johnsonii_TG19605_GCA_000301735.1 - A._johnsonii_TG19625_GCA_000302335.1	hypothetical_protein	GO:0005488_binding - GO:0003676_nucleic_acid_binding - GO:0003677_DNA_binding - GO:1901363_heterocyclic_compound_binding - GO:0003824_catalytic_activity - GO:0004803_transposase_activity - GO:0097159_organic_cyclic_compound_binding - GO:0006310_DNA_recombination - GO:0006139_nucleobase-containing_compound_metabolic_process - GO:0006313_transposition,_DNA-mediated - GO:0044260_cellular_macromolecu…
abb.396	A._johnsonii_CIP_64.6_GCA_000368045.1 - A._johnsonii_TG19625_GCA_000302335.1	Mobile_element_protein
abb.401	A._johnsonii_CIP_64.6_GCA_000368045.1 - A._johnsonii_SH046_GCA_000162055.1 - A._johnsonii_TG19605_GCA_000301735.1 - A._johnsonii_TG19625_GCA_000302335.1	Mobile_element_protein	GO:0003676_nucleic_acid_binding - GO:0005488_binding - GO:1901363_heterocyclic_compound_binding - GO:0097159_organic_cyclic_compound_binding - GO:0003677_DNA_binding - GO:0009987_cellular_process - GO:0090304_nucleic_acid_metabolic_process - GO:0034641_cellular_nitrogen_compound_metabolic_process - GO:0006807_nitrogen_compound_metabolic_process - GO:0006139_nucleobase-containing_compound_metaboli…
abb.443	A._johnsonii_CIP_64.6_GCA_000368045.1 - A._johnsonii_DSM_6963_GCA_000949655.1 - A._johnsonii_TG19605_GCA_000301735.1 - A._johnsonii_TG19625_GCA_000302335.1	hypothetical_protein	GO:0006952_defense_response - GO:0009607_response_to_biotic_stimulus - GO:0051607_defense_response_to_virus - GO:0009615_response_to_virus - GO:0050896_response_to_stimulus - GO:0002376_immune_system_process - GO:0006950_response_to_stress - GO:0002252_immune_effector_process - GO:0051707_response_to_other_organism - GO:0051704_multi-organism_process
abb.456	A._johnsonii_CIP_64.6_GCA_000368045.1 - A._johnsonii_DSM_6963_GCA_000949655.1 - A._johnsonii_TG19605_GCA_000301735.1 - A._johnsonii_TG19625_GCA_000302335.1	hypothetical_protein
abb.480	A._johnsonii_CIP_64.6_GCA_000368045.1 - A._johnsonii_DSM_6963_GCA_000949655.1 - A._johnsonii_TG19605_GCA_000301735.1 - A._johnsonii_TG19625_GCA_000302335.1	hypothetical_protein	GO:0003824_catalytic_activity - GO:0008152_metabolic_process
abb.481	A._johnsonii_CIP_64.6_GCA_000368045.1 - A._johnsonii_DSM_6963_GCA_000949655.1 - A._johnsonii_TG19605_GCA_000301735.1 - A._johnsonii_TG19625_GCA_000302335.1	putative_helicase	GO:0003824_catalytic_activity - GO:0017111_nucleoside-triphosphatase_activity - GO:0016787_hydrolase_activity - GO:0016818_hydrolase_activity,_acting_on_acid_anhydrides,_in_phosphorus-containing_anhydrides - GO:0016817_hydrolase_activity,_acting_on_acid_anhydrides - GO:0016462_pyrophosphatase_activity - GO:0005488_binding - GO:1901363_heterocyclic_compound_binding - GO:0000166_nucleotide_binding …
abb.565	A._johnsonii_CIP_64.6_GCA_000368045.1 - A._johnsonii_DSM_6963_GCA_000949655.1 - A._johnsonii_TG19605_GCA_000301735.1 - A._johnsonii_TG19625_GCA_000302335.1	hypothetical_protein
abb.633	A._johnsonii_CIP_64.6_GCA_000368045.1 - A._johnsonii_MB44_GCA_001483265.1 - A._johnsonii_TG19605_GCA_000301735.1 - A._johnsonii_TG19625_GCA_000302335.1	hypothetical_protein
abb.644	A._johnsonii_CIP_64.6_GCA_000368045.1 - A._johnsonii_SH046_GCA_000162055.1 - A._johnsonii_TG19605_GCA_000301735.1 - A._johnsonii_TG19625_GCA_000302335.1	hypothetical_protein
abb.651	A._johnsonii_CIP_64.6_GCA_000368045.1 - A._johnsonii_SH046_GCA_000162055.1 - A._johnsonii_TG19605_GCA_000301735.1 - A._johnsonii_TG19625_GCA_000302335.1	hypothetical_protein
abb.658	A._johnsonii_CIP_64.6_GCA_000368045.1 - A._johnsonii_SH046_GCA_000162055.1 - A._johnsonii_TG19605_GCA_000301735.1 - A._johnsonii_TG19625_GCA_000302335.1	Mobile_element_protein	GO:0004803_transposase_activity - GO:0097159_organic_cyclic_compound_binding - GO:0003824_catalytic_activity - GO:0005488_binding - GO:0003676_nucleic_acid_binding - GO:0003677_DNA_binding - GO:1901363_heterocyclic_compound_binding - GO:0006310_DNA_recombination - GO:0006139_nucleobase-containing_compound_metabolic_process - GO:0006313_transposition,_DNA-mediated - GO:0044260_cellular_macromolecu…
abb.735	A._johnsonii_CIP_64.6_GCA_000368045.1 - A._johnsonii_SH046_GCA_000162055.1 - A._johnsonii_TG19605_GCA_000301735.1 - A._johnsonii_TG19625_GCA_000302335.1	FIG00970189:_hypothetical_protein	GO:0016787_hydrolase_activity - GO:0016818_hydrolase_activity,_acting_on_acid_anhydrides,_in_phosphorus-containing_anhydrides - GO:0016462_pyrophosphatase_activity - GO:0016817_hydrolase_activity,_acting_on_acid_anhydrides - GO:0017111_nucleoside-triphosphatase_activity - GO:0003824_catalytic_activity - GO:0003774_motor_activity - GO:0040011_locomotion - GO:0048870_cell_motility - GO:0009987_cell…
abb.856	A._johnsonii_CIP_64.6_GCA_000368045.1 - A._johnsonii_DSM_6963_GCA_000949655.1 - A._johnsonii_TG19605_GCA_000301735.1 - A._johnsonii_TG19625_GCA_000302335.1	hypothetical_protein	GO:0016020_membrane - GO:0019867_outer_membrane
abb.894	A._johnsonii_CIP_64.6_GCA_000368045.1 - A._johnsonii_DSM_6963_GCA_000949655.1 - A._johnsonii_TG19605_GCA_000301735.1 - A._johnsonii_TG19625_GCA_000302335.1	putative_cytoplasmic_protein
abb.991	A._johnsonii_CIP_64.6_GCA_000368045.1 - A._johnsonii_DSM_6963_GCA_000949655.1 - A._johnsonii_TG19605_GCA_000301735.1 - A._johnsonii_TG19625_GCA_000302335.1	hypothetical_protein
abb.992	A._johnsonii_CIP_64.6_GCA_000368045.1 - A._johnsonii_DSM_6963_GCA_000949655.1 - A._johnsonii_TG19605_GCA_000301735.1 - A._johnsonii_TG19625_GCA_000302335.1	hypothetical_protein
abb.994	A._johnsonii_CIP_64.6_GCA_000368045.1 - A._johnsonii_DSM_6963_GCA_000949655.1 - A._johnsonii_TG19605_GCA_000301735.1 - A._johnsonii_TG19625_GCA_000302335.1	hypothetical_protein
abb.1079	A._johnsonii_CIP_64.6_GCA_000368045.1 - A._johnsonii_DSM_6963_GCA_000949655.1 - A._johnsonii_TG19605_GCA_000301735.1 - A._johnsonii_TG19625_GCA_000302335.1	Hydroxyacylglutathione_hydrolase_(EC_3.1.2.6)	GO:0016787_hydrolase_activity - GO:0016790_thiolester_hydrolase_activity - GO:0004416_hydroxyacylglutathione_hydrolase_activity - GO:0016788_hydrolase_activity,_acting_on_ester_bonds - GO:0003824_catalytic_activity - GO:0046914_transition_metal_ion_binding - GO:0043169_cation_binding - GO:0043167_ion_binding - GO:0005488_binding - GO:0046872_metal_ion_binding - GO:0008270_zinc_ion_binding - GO:00…
abb.1085	A._johnsonii_CIP_64.6_GCA_000368045.1 - A._johnsonii_DSM_6963_GCA_000949655.1 - A._johnsonii_TG19605_GCA_000301735.1 - A._johnsonii_TG19625_GCA_000302335.1	hypothetical_protein
abb.1189	A._johnsonii_CIP_64.6_GCA_000368045.1 - A._johnsonii_DSM_6963_GCA_000949655.1 - A._johnsonii_TG19605_GCA_000301735.1 - A._johnsonii_TG19625_GCA_000302335.1	hypothetical_protein
abb.1281	A._johnsonii_CIP_64.6_GCA_000368045.1 - A._johnsonii_DSM_6963_GCA_000949655.1 - A._johnsonii_TG19605_GCA_000301735.1 - A._johnsonii_TG19625_GCA_000302335.1	hypothetical_protein
abb.1345	A._johnsonii_CIP_64.6_GCA_000368045.1 - A._johnsonii_DSM_6963_GCA_000949655.1 - A._johnsonii_TG19605_GCA_000301735.1 - A._johnsonii_TG19625_GCA_000302335.1	Type_I_restriction-modification_system2C_specificity_subunit_S_(EC_3.1.21.3)	GO:0005488_binding - GO:0003676_nucleic_acid_binding - GO:0003677_DNA_binding - GO:1901363_heterocyclic_compound_binding - GO:0097159_organic_cyclic_compound_binding - GO:0016787_hydrolase_activity - GO:0016788_hydrolase_activity,_acting_on_ester_bonds - GO:0003824_catalytic_activity - GO:0004518_nuclease_activity - GO:0004519_endonuclease_activity - GO:0004520_endodeoxyribonuclease_activity - GO…
abb.1454	A._johnsonii_CIP_64.6_GCA_000368045.1 - A._johnsonii_DSM_6963_GCA_000949655.1 - A._johnsonii_TG19605_GCA_000301735.1 - A._johnsonii_TG19625_GCA_000302335.1	ThiJ/PfpI_family_protein	GO:0016787_hydrolase_activity - GO:0016798_hydrolase_activity,_acting_on_glycosyl_bonds - GO:0003824_catalytic_activity - GO:0008233_peptidase_activity - GO:0008152_metabolic_process - GO:0044238_primary_metabolic_process - GO:0071704_organic_substance_metabolic_process - GO:0019538_protein_metabolic_process - GO:0043170_macromolecule_metabolic_process - GO:0006508_proteolysis
abb.1469	A._johnsonii_CIP_64.6_GCA_000368045.1 - A._johnsonii_DSM_6963_GCA_000949655.1 - A._johnsonii_TG19605_GCA_000301735.1 - A._johnsonii_TG19625_GCA_000302335.1	hypothetical_protein	GO:0005488_binding - GO:0043168_anion_binding - GO:0050660_flavin_adenine_dinucleotide_binding - GO:0050662_coenzyme_binding - GO:0097159_organic_cyclic_compound_binding - GO:0000166_nucleotide_binding - GO:0036094_small_molecule_binding - GO:0003824_catalytic_activity - GO:0048037_cofactor_binding - GO:0016651_oxidoreductase_activity,_acting_on_NAD(P)H - GO:0016667_oxidoreductase_activity,_actin…
abb.1481	A._johnsonii_CIP_64.6_GCA_000368045.1 - A._johnsonii_TG19605_GCA_000301735.1 - A._johnsonii_TG19625_GCA_000302335.1	hypothetical_protein
abb.1549	A._johnsonii_CIP_64.6_GCA_000368045.1 - A._johnsonii_DSM_6963_GCA_000949655.1 - A._johnsonii_TG19605_GCA_000301735.1 - A._johnsonii_TG19625_GCA_000302335.1	hypothetical_protein	GO:0003824_catalytic_activity - GO:0016829_lyase_activity - GO:0016841_ammonia-lyase_activity - GO:0008797_aspartate_ammonia-lyase_activity - GO:0016840_carbon-nitrogen_lyase_activity - GO:0008152_metabolic_process
abb.1590	A._johnsonii_CIP_64.6_GCA_000368045.1 - A._johnsonii_DSM_6963_GCA_000949655.1 - A._johnsonii_TG19605_GCA_000301735.1 - A._johnsonii_TG19625_GCA_000302335.1	hypothetical_protein	GO:0046912_transferase_activity,_transferring_acyl_groups,_acyl_groups_converted_into_alkyl_on_transfer - GO:0003824_catalytic_activity - GO:0016740_transferase_activity - GO:0016746_transferase_activity,_transferring_acyl_groups - GO:0004108_citrate_(Si)-synthase_activity - GO:0009987_cellular_process - GO:0008152_metabolic_process - GO:0044237_cellular_metabolic_process - GO:0044238_primary_met…
abb.1596	A._johnsonii_CIP_64.6_GCA_000368045.1 - A._johnsonii_DSM_6963_GCA_000949655.1 - A._johnsonii_TG19605_GCA_000301735.1 - A._johnsonii_TG19625_GCA_000302335.1	hypothetical_protein	GO:0016020_membrane
abb.1607	A._johnsonii_CIP_64.6_GCA_000368045.1 - A._johnsonii_DSM_6963_GCA_000949655.1 - A._johnsonii_TG19605_GCA_000301735.1 - A._johnsonii_TG19625_GCA_000302335.1	hypothetical_protein	GO:0097159_organic_cyclic_compound_binding - GO:0003824_catalytic_activity - GO:0016740_transferase_activity - GO:0016741_transferase_activity,_transferring_one-carbon_groups - GO:0005488_binding - GO:0003676_nucleic_acid_binding - GO:0003677_DNA_binding - GO:0008168_methyltransferase_activity - GO:1901363_heterocyclic_compound_binding - GO:0008757_S-adenosylmethionine-dependent_methyltransferase…
abb.1633	A._johnsonii_CIP_64.6_GCA_000368045.1 - A._johnsonii_DSM_6963_GCA_000949655.1 - A._johnsonii_TG19605_GCA_000301735.1 - A._johnsonii_TG19625_GCA_000302335.1	hypothetical_protein	GO:0005215_transporter_activity - GO:0004872_receptor_activity - GO:0005488_binding - GO:0043167_ion_binding - GO:0022857_transmembrane_transporter_activity - GO:0015603_iron_chelate_transmembrane_transporter_activity - GO:0043169_cation_binding - GO:0046914_transition_metal_ion_binding - GO:0046915_transition_metal_ion_transmembrane_transporter_activity - GO:0042927_siderophore_transporter_activ…
abb.1652	A._johnsonii_CIP_64.6_GCA_000368045.1 - A._johnsonii_DSM_6963_GCA_000949655.1 - A._johnsonii_TG19605_GCA_000301735.1 - A._johnsonii_TG19625_GCA_000302335.1	sensory_box/GGDEF_domain_protein	GO:0060089_molecular_transducer_activity - GO:0004871_signal_transducer_activity - GO:0003824_catalytic_activity - GO:0016772_transferase_activity,_transferring_phosphorus-containing_groups - GO:0016301_kinase_activity - GO:0016740_transferase_activity - GO:0038023_signaling_receptor_activity - GO:0004673_protein_histidine_kinase_activity - GO:0016773_phosphotransferase_activity,_alcohol_group_as…
abb.1695	A._johnsonii_CIP_64.6_GCA_000368045.1 - A._johnsonii_DSM_6963_GCA_000949655.1 - A._johnsonii_TG19605_GCA_000301735.1 - A._johnsonii_TG19625_GCA_000302335.1	hypothetical_protein	GO:0003824_catalytic_activity - GO:0016787_hydrolase_activity - GO:0008152_metabolic_process
abb.1721	A._johnsonii_CIP_64.6_GCA_000368045.1 - A._johnsonii_DSM_6963_GCA_000949655.1 - A._johnsonii_TG19605_GCA_000301735.1 - A._johnsonii_TG19625_GCA_000302335.1	hypothetical_protein
abb.1764	A._johnsonii_CIP_64.6_GCA_000368045.1 - A._johnsonii_DSM_6963_GCA_000949655.1 - A._johnsonii_TG19605_GCA_000301735.1 - A._johnsonii_TG19625_GCA_000302335.1	hypothetical_protein
abb.1807	A._johnsonii_CIP_64.6_GCA_000368045.1 - A._johnsonii_DSM_6963_GCA_000949655.1 - A._johnsonii_TG19605_GCA_000301735.1 - A._johnsonii_TG19625_GCA_000302335.1	hypothetical_protein	GO:0035639_purine_ribonucleoside_triphosphate_binding - GO:0005488_binding - GO:0043167_ion_binding - GO:1901363_heterocyclic_compound_binding - GO:1901265_nucleoside_phosphate_binding - GO:0001882_nucleoside_binding - GO:0043168_anion_binding - GO:0000166_nucleotide_binding - GO:0001883_purine_nucleoside_binding - GO:0032549_ribonucleoside_binding - GO:0017076_purine_nucleotide_binding - GO:0005…
abb.1808	A._johnsonii_CIP_64.6_GCA_000368045.1 - A._johnsonii_DSM_6963_GCA_000949655.1 - A._johnsonii_TG19605_GCA_000301735.1 - A._johnsonii_TG19625_GCA_000302335.1	hypothetical_protein	GO:0003824_catalytic_activity - GO:0008757_S-adenosylmethionine-dependent_methyltransferase_activity - GO:1901363_heterocyclic_compound_binding - GO:0003886_DNA_(cytosine-5-)-methyltransferase_activity - GO:0016740_transferase_activity - GO:0016741_transferase_activity,_transferring_one-carbon_groups - GO:0005488_binding - GO:0003676_nucleic_acid_binding - GO:0003677_DNA_binding - GO:0008168_meth…
abb.1854	A._johnsonii_CIP_64.6_GCA_000368045.1 - A._johnsonii_DSM_6963_GCA_000949655.1 - A._johnsonii_TG19605_GCA_000301735.1 - A._johnsonii_TG19625_GCA_000302335.1	hypothetical_protein
abb.1859	A._johnsonii_CIP_64.6_GCA_000368045.1 - A._johnsonii_DSM_6963_GCA_000949655.1 - A._johnsonii_TG19605_GCA_000301735.1 - A._johnsonii_TG19625_GCA_000302335.1	TolA_protein	GO:0008565_protein_transporter_activity - GO:0022892_substrate-specific_transporter_activity - GO:0005215_transporter_activity - GO:0005488_binding - GO:0003676_nucleic_acid_binding - GO:0003677_DNA_binding - GO:0097159_organic_cyclic_compound_binding - GO:1901363_heterocyclic_compound_binding - GO:0008104_protein_localization - GO:0033036_macromolecule_localization - GO:0006810_transport - GO:00…
abb.1926	A._johnsonii_CIP_64.6_GCA_000368045.1 - A._johnsonii_DSM_6963_GCA_000949655.1 - A._johnsonii_TG19605_GCA_000301735.1 - A._johnsonii_TG19625_GCA_000302335.1	RuBisCO_operon_transcriptional_regulator	GO:0003700_sequence-specific_DNA_binding_transcription_factor_activity - GO:0097159_organic_cyclic_compound_binding - GO:0005488_binding - GO:0003676_nucleic_acid_binding - GO:0003677_DNA_binding - GO:1901363_heterocyclic_compound_binding - GO:0001071_nucleic_acid_binding_transcription_factor_activity - GO:0032774_RNA_biosynthetic_process - GO:0019222_regulation_of_metabolic_process - GO:0031326_…
abb.1974	A._johnsonii_CIP_64.6_GCA_000368045.1 - A._johnsonii_DSM_6963_GCA_000949655.1 - A._johnsonii_TG19605_GCA_000301735.1 - A._johnsonii_TG19625_GCA_000302335.1	Replicative_DNA_helicase_(EC_3.6.1.-)
abb.2004	A._johnsonii_CIP_64.6_GCA_000368045.1 - A._johnsonii_DSM_6963_GCA_000949655.1 - A._johnsonii_TG19605_GCA_000301735.1 - A._johnsonii_TG19625_GCA_000302335.1	hypothetical_protein
abb.2005	A._johnsonii_CIP_64.6_GCA_000368045.1 - A._johnsonii_DSM_6963_GCA_000949655.1 - A._johnsonii_TG19605_GCA_000301735.1 - A._johnsonii_TG19625_GCA_000302335.1	hypothetical_protein
abb.2007	A._johnsonii_CIP_64.6_GCA_000368045.1 - A._johnsonii_DSM_6963_GCA_000949655.1 - A._johnsonii_TG19605_GCA_000301735.1 - A._johnsonii_TG19625_GCA_000302335.1	hypothetical_protein
abb.2046	A._johnsonii_CIP_64.6_GCA_000368045.1 - A._johnsonii_DSM_6963_GCA_000949655.1 - A._johnsonii_TG19605_GCA_000301735.1 - A._johnsonii_TG19625_GCA_000302335.1	phage_related_integrase	GO:0097159_organic_cyclic_compound_binding - GO:1901363_heterocyclic_compound_binding - GO:0005488_binding - GO:0003676_nucleic_acid_binding - GO:0003677_DNA_binding - GO:0090304_nucleic_acid_metabolic_process - GO:0034641_cellular_nitrogen_compound_metabolic_process - GO:0006807_nitrogen_compound_metabolic_process - GO:1901360_organic_cyclic_compound_metabolic_process - GO:0006139_nucleobase-con…
abb.2064	A._johnsonii_CIP_64.6_GCA_000368045.1 - A._johnsonii_SH046_GCA_000162055.1 - A._johnsonii_TG19605_GCA_000301735.1 - A._johnsonii_TG19625_GCA_000302335.1	hypothetical_protein
abb.2111	A._johnsonii_CIP_64.6_GCA_000368045.1 - A._johnsonii_DSM_6963_GCA_000949655.1 - A._johnsonii_TG19605_GCA_000301735.1 - A._johnsonii_TG19625_GCA_000302335.1	hypothetical_protein	GO:0035639_purine_ribonucleoside_triphosphate_binding - GO:0005488_binding - GO:0043167_ion_binding - GO:1901363_heterocyclic_compound_binding - GO:0001883_purine_nucleoside_binding - GO:0001882_nucleoside_binding - GO:0043168_anion_binding - GO:0000166_nucleotide_binding - GO:1901265_nucleoside_phosphate_binding - GO:0032549_ribonucleoside_binding - GO:0017076_purine_nucleotide_binding - GO:0005…
abb.2266	A._johnsonii_CIP_64.6_GCA_000368045.1 - A._johnsonii_DSM_6963_GCA_000949655.1 - A._johnsonii_TG19605_GCA_000301735.1 - A._johnsonii_TG19625_GCA_000302335.1	hypothetical_protein
abb.2270	A._johnsonii_CIP_64.6_GCA_000368045.1 - A._johnsonii_DSM_6963_GCA_000949655.1 - A._johnsonii_TG19605_GCA_000301735.1 - A._johnsonii_TG19625_GCA_000302335.1	hypothetical_protein
abb.2271	A._johnsonii_CIP_64.6_GCA_000368045.1 - A._johnsonii_DSM_6963_GCA_000949655.1 - A._johnsonii_TG19605_GCA_000301735.1 - A._johnsonii_TG19625_GCA_000302335.1	Phage_DNA_binding_protein_Roi	GO:0097159_organic_cyclic_compound_binding - GO:1901363_heterocyclic_compound_binding - GO:0005488_binding - GO:0003676_nucleic_acid_binding - GO:0003677_DNA_binding
abb.2273	A._johnsonii_CIP_64.6_GCA_000368045.1 - A._johnsonii_DSM_6963_GCA_000949655.1 - A._johnsonii_TG19605_GCA_000301735.1 - A._johnsonii_TG19625_GCA_000302335.1	Primosomal_protein_I
abb.2275	A._johnsonii_CIP_64.6_GCA_000368045.1 - A._johnsonii_DSM_6963_GCA_000949655.1 - A._johnsonii_TG19605_GCA_000301735.1 - A._johnsonii_TG19625_GCA_000302335.1	hypothetical_protein
abb.2278	A._johnsonii_CIP_64.6_GCA_000368045.1 - A._johnsonii_DSM_6963_GCA_000949655.1 - A._johnsonii_TG19605_GCA_000301735.1 - A._johnsonii_TG19625_GCA_000302335.1	hypothetical_protein
abb.2314	A._johnsonii_CIP_64.6_GCA_000368045.1 - A._johnsonii_DSM_6963_GCA_000949655.1 - A._johnsonii_TG19605_GCA_000301735.1 - A._johnsonii_TG19625_GCA_000302335.1	Molybdopterin-guanine_dinucleotide_biosynthesis_protein_MobA	GO:0035639_purine_ribonucleoside_triphosphate_binding - GO:0005488_binding - GO:0000166_nucleotide_binding - GO:1901363_heterocyclic_compound_binding - GO:1901265_nucleoside_phosphate_binding - GO:0001882_nucleoside_binding - GO:0043168_anion_binding - GO:0043169_cation_binding - GO:0043167_ion_binding - GO:0032561_guanyl_ribonucleotide_binding - GO:0016740_transferase_activity - GO:0001883_purin…
abb.2327	A._johnsonii_CIP_64.6_GCA_000368045.1 - A._johnsonii_DSM_6963_GCA_000949655.1 - A._johnsonii_TG19605_GCA_000301735.1 - A._johnsonii_TG19625_GCA_000302335.1	oxidoreductase2C_FAD-binding	GO:0043168_anion_binding - GO:0050662_coenzyme_binding - GO:0050660_flavin_adenine_dinucleotide_binding - GO:0016614_oxidoreductase_activity,_acting_on_CH-OH_group_of_donors - GO:0008762_UDP-N-acetylmuramate_dehydrogenase_activity - GO:0016616_oxidoreductase_activity,_acting_on_the_CH-OH_group_of_donors,_NAD_or_NADP_as_acceptor - GO:0043167_ion_binding - GO:0097159_organic_cyclic_compound_binding…
abb.2328	A._johnsonii_CIP_64.6_GCA_000368045.1 - A._johnsonii_DSM_6963_GCA_000949655.1 - A._johnsonii_TG19605_GCA_000301735.1 - A._johnsonii_TG19625_GCA_000302335.1	oxidoreductase2C_FAD-binding	GO:0043168_anion_binding - GO:0050662_coenzyme_binding - GO:0050660_flavin_adenine_dinucleotide_binding - GO:0016614_oxidoreductase_activity,_acting_on_CH-OH_group_of_donors - GO:0008762_UDP-N-acetylmuramate_dehydrogenase_activity - GO:0016616_oxidoreductase_activity,_acting_on_the_CH-OH_group_of_donors,_NAD_or_NADP_as_acceptor - GO:0043167_ion_binding - GO:0097159_organic_cyclic_compound_binding…
abb.2348	A._johnsonii_CIP_64.6_GCA_000368045.1 - A._johnsonii_DSM_6963_GCA_000949655.1 - A._johnsonii_TG19605_GCA_000301735.1 - A._johnsonii_TG19625_GCA_000302335.1	hypothetical_protein
abb.2362	A._johnsonii_CIP_64.6_GCA_000368045.1 - A._johnsonii_DSM_6963_GCA_000949655.1 - A._johnsonii_TG19605_GCA_000301735.1 - A._johnsonii_TG19625_GCA_000302335.1	hypothetical_protein
abb.2526	A._johnsonii_CIP_64.6_GCA_000368045.1 - A._johnsonii_DSM_6963_GCA_000949655.1 - A._johnsonii_TG19605_GCA_000301735.1 - A._johnsonii_TG19625_GCA_000302335.1	hypothetical_protein	GO:0043565_sequence-specific_DNA_binding - GO:0003700_sequence-specific_DNA_binding_transcription_factor_activity - GO:0097159_organic_cyclic_compound_binding - GO:0005488_binding - GO:0003676_nucleic_acid_binding - GO:0003677_DNA_binding - GO:1901363_heterocyclic_compound_binding - GO:0001071_nucleic_acid_binding_transcription_factor_activity - GO:0080090_regulation_of_primary_metabolic_process …
abb.2538	A._johnsonii_CIP_64.6_GCA_000368045.1 - A._johnsonii_DSM_6963_GCA_000949655.1 - A._johnsonii_TG19605_GCA_000301735.1 - A._johnsonii_TG19625_GCA_000302335.1	hypothetical_protein	GO:0008104_protein_localization - GO:0017038_protein_import - GO:0072655_establishment_of_protein_localization_to_mitochondrion - GO:0061024_membrane_organization - GO:0007008_outer_mitochondrial_membrane_organization - GO:0051641_cellular_localization - GO:0071840_cellular_component_organization_or_biogenesis - GO:0007006_mitochondrial_membrane_organization - GO:0044699_single-organism_process -…
abb.2597	A._johnsonii_CIP_64.6_GCA_000368045.1 - A._johnsonii_DSM_6963_GCA_000949655.1 - A._johnsonii_TG19605_GCA_000301735.1 - A._johnsonii_TG19625_GCA_000302335.1	predicted_ATP-dependent_endonuclease2C_OLD_family	GO:0004518_nuclease_activity - GO:0003824_catalytic_activity - GO:0016787_hydrolase_activity - GO:0016788_hydrolase_activity,_acting_on_ester_bonds - GO:0004519_endonuclease_activity - GO:0090305_nucleic_acid_phosphodiester_bond_hydrolysis - GO:0006139_nucleobase-containing_compound_metabolic_process - GO:0044238_primary_metabolic_process - GO:0009987_cellular_process - GO:0006725_cellular_aromat…
abb.2822	A._johnsonii_CIP_64.6_GCA_000368045.1 - A._johnsonii_SH046_GCA_000162055.1 - A._johnsonii_TG19605_GCA_000301735.1 - A._johnsonii_TG19625_GCA_000302335.1	Outer_membrane_protein_W	GO:0031975_envelope - GO:0016021_integral_to_membrane - GO:0016020_membrane - GO:0044464_cell_part - GO:0019867_outer_membrane - GO:0005623_cell - GO:0030312_external_encapsulating_structure - GO:0071944_cell_periphery - GO:0030313_cell_envelope - GO:0044425_membrane_part - GO:0009279_cell_outer_membrane - GO:0044462_external_encapsulating_structure_part - GO:0031224_intrinsic_to_membrane
abb.2823	A._johnsonii_CIP_64.6_GCA_000368045.1 - A._johnsonii_SH046_GCA_000162055.1 - A._johnsonii_TG19605_GCA_000301735.1 - A._johnsonii_TG19625_GCA_000302335.1	Outer_membrane_protein_W	GO:0031975_envelope - GO:0016021_integral_to_membrane - GO:0016020_membrane - GO:0044464_cell_part - GO:0019867_outer_membrane - GO:0005623_cell - GO:0030312_external_encapsulating_structure - GO:0071944_cell_periphery - GO:0030313_cell_envelope - GO:0044425_membrane_part - GO:0009279_cell_outer_membrane - GO:0044462_external_encapsulating_structure_part - GO:0031224_intrinsic_to_membrane
abb.2957	A._johnsonii_CIP_64.6_GCA_000368045.1 - A._johnsonii_DSM_6963_GCA_000949655.1 - A._johnsonii_TG19605_GCA_000301735.1 - A._johnsonii_TG19625_GCA_000302335.1	hypothetical_protein
abb.2979	A._johnsonii_CIP_64.6_GCA_000368045.1 - A._johnsonii_DSM_6963_GCA_000949655.1 - A._johnsonii_TG19605_GCA_000301735.1 - A._johnsonii_TG19625_GCA_000302335.1	hypothetical_protein
abb.3006	A._johnsonii_CIP_64.6_GCA_000368045.1 - A._johnsonii_DSM_6963_GCA_000949655.1 - A._johnsonii_TG19605_GCA_000301735.1 - A._johnsonii_TG19625_GCA_000302335.1	hypothetical_protein	GO:0003824_catalytic_activity - GO:0016787_hydrolase_activity - GO:0016810_hydrolase_activity,_acting_on_carbon-nitrogen_(but_not_peptide)_bonds - GO:0016811_hydrolase_activity,_acting_on_carbon-nitrogen_(but_not_peptide)_bonds,_in_linear_amides - GO:0045302_choloylglycine_hydrolase_activity - GO:0008953_penicillin_amidase_activity - GO:0008152_metabolic_process
abb.3084	A._johnsonii_CIP_64.6_GCA_000368045.1 - A._johnsonii_SH046_GCA_000162055.1 - A._johnsonii_TG19605_GCA_000301735.1 - A._johnsonii_TG19625_GCA_000302335.1	hypothetical_protein
abb.3085	A._johnsonii_CIP_64.6_GCA_000368045.1 - A._johnsonii_SH046_GCA_000162055.1 - A._johnsonii_TG19605_GCA_000301735.1 - A._johnsonii_TG19625_GCA_000302335.1	DNA_methylase2C_putative	GO:0004518_nuclease_activity - GO:0003824_catalytic_activity - GO:0016787_hydrolase_activity - GO:0016788_hydrolase_activity,_acting_on_ester_bonds - GO:0004519_endonuclease_activity - GO:0006298_mismatch_repair - GO:0090304_nucleic_acid_metabolic_process - GO:0090305_nucleic_acid_phosphodiester_bond_hydrolysis - GO:0034641_cellular_nitrogen_compound_metabolic_process - GO:0006807_nitrogen_compou…
abb.3281	A._johnsonii_CIP_64.6_GCA_000368045.1 - A._johnsonii_DSM_6963_GCA_000949655.1 - A._johnsonii_TG19605_GCA_000301735.1 - A._johnsonii_TG19625_GCA_000302335.1	hypothetical_protein	GO:0043169_cation_binding - GO:0016151_nickel_cation_binding - GO:0046914_transition_metal_ion_binding - GO:0003700_sequence-specific_DNA_binding_transcription_factor_activity - GO:0097159_organic_cyclic_compound_binding - GO:0043167_ion_binding - GO:0005488_binding - GO:0003676_nucleic_acid_binding - GO:0003677_DNA_binding - GO:0046872_metal_ion_binding - GO:1901363_heterocyclic_compound_binding…
abb.3321	A._johnsonii_CIP_64.6_GCA_000368045.1 - A._johnsonii_DSM_6963_GCA_000949655.1 - A._johnsonii_TG19605_GCA_000301735.1 - A._johnsonii_TG19625_GCA_000302335.1	hypothetical_protein	GO:0044425_membrane_part - GO:0016021_integral_to_membrane - GO:0016020_membrane - GO:0031224_intrinsic_to_membrane
abb.3322	A._johnsonii_CIP_64.6_GCA_000368045.1 - A._johnsonii_DSM_6963_GCA_000949655.1 - A._johnsonii_TG19605_GCA_000301735.1 - A._johnsonii_TG19625_GCA_000302335.1	hypothetical_protein
aba.73	A._johnsonii_ANC_3681_GCA_000368805.1 - A._johnsonii_CIP_64.6_GCA_000368045.1 - A._johnsonii_DSM_6963_GCA_000949655.1 - A._johnsonii_TG19605_GCA_000301735.1 - A._johnsonii_TG19625_GCA_000302335.1	hypothetical_protein
aba.151	A._johnsonii_ANC_3681_GCA_000368805.1 - A._johnsonii_CIP_64.6_GCA_000368045.1 - A._johnsonii_DSM_6963_GCA_000949655.1 - A._johnsonii_TG19605_GCA_000301735.1 - A._johnsonii_TG19625_GCA_000302335.1	hypothetical_protein
aba.229	A._johnsonii_ANC_3681_GCA_000368805.1 - A._johnsonii_CIP_64.6_GCA_000368045.1 - A._johnsonii_SH046_GCA_000162055.1 - A._johnsonii_TG19605_GCA_000301735.1 - A._johnsonii_TG19625_GCA_000302335.1	FIG00350656:_hypothetical_protein	GO:0043169_cation_binding - GO:0016151_nickel_cation_binding - GO:0046914_transition_metal_ion_binding - GO:0043167_ion_binding - GO:0005488_binding - GO:0046872_metal_ion_binding - GO:0044710_single-organism_metabolic_process - GO:0006461_protein_complex_assembly - GO:0022607_cellular_component_assembly - GO:0071822_protein_complex_subunit_organization - GO:0043603_cellular_amide_metabolic_proce…
aba.340	A._johnsonii_ANC_3681_GCA_000368805.1 - A._johnsonii_CIP_64.6_GCA_000368045.1 - A._johnsonii_SH046_GCA_000162055.1 - A._johnsonii_TG19605_GCA_000301735.1 - A._johnsonii_TG19625_GCA_000302335.1	hypothetical_protein
aba.555	A._johnsonii_ANC_3681_GCA_000368805.1 - A._johnsonii_CIP_64.6_GCA_000368045.1 - A._johnsonii_DSM_6963_GCA_000949655.1 - A._johnsonii_TG19605_GCA_000301735.1 - A._johnsonii_TG19625_GCA_000302335.1	hypothetical_protein
aba.907	A._johnsonii_ANC_3681_GCA_000368805.1 - A._johnsonii_CIP_64.6_GCA_000368045.1 - A._johnsonii_DSM_6963_GCA_000949655.1 - A._johnsonii_TG19605_GCA_000301735.1 - A._johnsonii_TG19625_GCA_000302335.1	hypothetical_protein
aba.1227	A._johnsonii_ANC_3681_GCA_000368805.1 - A._johnsonii_CIP_64.6_GCA_000368045.1 - A._johnsonii_DSM_6963_GCA_000949655.1 - A._johnsonii_TG19605_GCA_000301735.1 - A._johnsonii_TG19625_GCA_000302335.1	serine_protease	GO:0016787_hydrolase_activity - GO:0004175_endopeptidase_activity - GO:0004252_serine-type_endopeptidase_activity - GO:0017171_serine_hydrolase_activity - GO:0003824_catalytic_activity - GO:0070011_peptidase_activity,_acting_on_L-amino_acid_peptides - GO:0008233_peptidase_activity - GO:0008236_serine-type_peptidase_activity - GO:0044238_primary_metabolic_process - GO:0019538_protein_metabolic_pro…
aba.1430	A._johnsonii_ANC_3681_GCA_000368805.1 - A._johnsonii_CIP_64.6_GCA_000368045.1 - A._johnsonii_DSM_6963_GCA_000949655.1 - A._johnsonii_TG19605_GCA_000301735.1 - A._johnsonii_TG19625_GCA_000302335.1	Rubredoxin	GO:0043169_cation_binding - GO:0046914_transition_metal_ion_binding - GO:0043167_ion_binding - GO:0005488_binding - GO:0005506_iron_ion_binding - GO:0046872_metal_ion_binding - GO:0009055_electron_carrier_activity - GO:0044710_single-organism_metabolic_process - GO:0009987_cellular_process - GO:0044237_cellular_metabolic_process - GO:0022900_electron_transport_chain - GO:0008152_metabolic_process…
aba.1541	A._johnsonii_ANC_3681_GCA_000368805.1 - A._johnsonii_CIP_64.6_GCA_000368045.1 - A._johnsonii_SH046_GCA_000162055.1 - A._johnsonii_TG19605_GCA_000301735.1 - A._johnsonii_TG19625_GCA_000302335.1	hypothetical_protein
aba.2058	A._johnsonii_ANC_3681_GCA_000368805.1 - A._johnsonii_CIP_64.6_GCA_000368045.1 - A._johnsonii_SH046_GCA_000162055.1 - A._johnsonii_TG19605_GCA_000301735.1 - A._johnsonii_TG19625_GCA_000302335.1	hypothetical_protein
aba.2256	A._johnsonii_ANC_3681_GCA_000368805.1 - A._johnsonii_CIP_64.6_GCA_000368045.1 - A._johnsonii_SH046_GCA_000162055.1 - A._johnsonii_TG19605_GCA_000301735.1 - A._johnsonii_TG19625_GCA_000302335.1	hypothetical_protein
abb.918	A._johnsonii_CIP_64.6_GCA_000368045.1 - A._johnsonii_DSM_6963_GCA_000949655.1 - A._johnsonii_MB44_GCA_001483265.1 - A._johnsonii_TG19605_GCA_000301735.1 - A._johnsonii_TG19625_GCA_000302335.1	hypothetical_protein
abb.1459	A._johnsonii_CIP_64.6_GCA_000368045.1 - A._johnsonii_DSM_6963_GCA_000949655.1 - A._johnsonii_MB44_GCA_001483265.1 - A._johnsonii_TG19605_GCA_000301735.1 - A._johnsonii_TG19625_GCA_000302335.1	hypothetical_protein
abb.1460	A._johnsonii_CIP_64.6_GCA_000368045.1 - A._johnsonii_DSM_6963_GCA_000949655.1 - A._johnsonii_MB44_GCA_001483265.1 - A._johnsonii_TG19605_GCA_000301735.1 - A._johnsonii_TG19625_GCA_000302335.1	Phage_attachment_protein
abb.1813	A._johnsonii_CIP_64.6_GCA_000368045.1 - A._johnsonii_DSM_6963_GCA_000949655.1 - A._johnsonii_TG19625_GCA_000302335.1	hypothetical_protein	GO:0003824_catalytic_activity - GO:0008703_5-amino-6-(5-phosphoribosylamino)uracil_reductase_activity - GO:0016614_oxidoreductase_activity,_acting_on_CH-OH_group_of_donors - GO:0016616_oxidoreductase_activity,_acting_on_the_CH-OH_group_of_donors,_NAD_or_NADP_as_acceptor - GO:0016491_oxidoreductase_activity - GO:0006771_riboflavin_metabolic_process - GO:0009231_riboflavin_biosynthetic_process - GO…
abb.2525	A._johnsonii_CIP_64.6_GCA_000368045.1 - A._johnsonii_DSM_6963_GCA_000949655.1 - A._johnsonii_SH046_GCA_000162055.1 - A._johnsonii_TG19605_GCA_000301735.1 - A._johnsonii_TG19625_GCA_000302335.1	Transcriptional_regulator2C_AraC_family	GO:0043565_sequence-specific_DNA_binding - GO:0003700_sequence-specific_DNA_binding_transcription_factor_activity - GO:0097159_organic_cyclic_compound_binding - GO:0005488_binding - GO:0003676_nucleic_acid_binding - GO:0003677_DNA_binding - GO:1901363_heterocyclic_compound_binding - GO:0001071_nucleic_acid_binding_transcription_factor_activity - GO:0080090_regulation_of_primary_metabolic_process …
abb.2628	A._johnsonii_CIP_64.6_GCA_000368045.1 - A._johnsonii_DSM_6963_GCA_000949655.1 - A._johnsonii_MB44_GCA_001483265.1 - A._johnsonii_TG19605_GCA_000301735.1 - A._johnsonii_TG19625_GCA_000302335.1	hypothetical_protein
abb.2914	A._johnsonii_CIP_64.6_GCA_000368045.1 - A._johnsonii_DSM_6963_GCA_000949655.1 - A._johnsonii_MB44_GCA_001483265.1 - A._johnsonii_TG19605_GCA_000301735.1 - A._johnsonii_TG19625_GCA_000302335.1	Nitroreductase_family_protein
abb.3233	A._johnsonii_CIP_64.6_GCA_000368045.1 - A._johnsonii_DSM_6963_GCA_000949655.1 - A._johnsonii_MB44_GCA_001483265.1 - A._johnsonii_TG19605_GCA_000301735.1 - A._johnsonii_TG19625_GCA_000302335.1	Regulatory_protein2C_LuxR:Tetratricopeptide_TPR_4	GO:0005488_binding - GO:0003676_nucleic_acid_binding - GO:0003677_DNA_binding - GO:1901363_heterocyclic_compound_binding - GO:0043565_sequence-specific_DNA_binding - GO:0003700_sequence-specific_DNA_binding_transcription_factor_activity - GO:0097159_organic_cyclic_compound_binding - GO:0001071_nucleic_acid_binding_transcription_factor_activity - GO:0035639_purine_ribonucleoside_triphosphate_bindi…
dey.1586	A._johnsonii_DSM_6963_GCA_000949655.1 - A._johnsonii_MB44_GCA_001483265.1 - A._johnsonii_XBB1_GCA_001484935.1 - A._lwoffii_WJ10621_uid85143	hypothetical_protein
aba.1485	A._johnsonii_ANC_3681_GCA_000368805.1 - A._johnsonii_CIP_64.6_GCA_000368045.1 - A._johnsonii_DSM_6963_GCA_000949655.1 - A._johnsonii_SH046_GCA_000162055.1 - A._johnsonii_TG19605_GCA_000301735.1 - A._johnsonii_TG19625_GCA_000302335.1	Transcriptional_regulator2C_MerR_family	GO:0003700_sequence-specific_DNA_binding_transcription_factor_activity - GO:0097159_organic_cyclic_compound_binding - GO:0000166_nucleotide_binding - GO:0036094_small_molecule_binding - GO:0005488_binding - GO:1901363_heterocyclic_compound_binding - GO:1901265_nucleoside_phosphate_binding - GO:0001071_nucleic_acid_binding_transcription_factor_activity - GO:0003676_nucleic_acid_binding - GO:000367…
abb.41	A._johnsonii_CIP_64.6_GCA_000368045.1 - A._johnsonii_DSM_6963_GCA_000949655.1 - A._johnsonii_MB44_GCA_001483265.1 - A._johnsonii_TG19605_GCA_000301735.1 - A._johnsonii_TG19625_GCA_000302335.1 - A._johnsonii_XBB1_GCA_001484935.1	O-antigen_flippase_Wzx	GO:0044238_primary_metabolic_process - GO:0005975_carbohydrate_metabolic_process - GO:0005976_polysaccharide_metabolic_process - GO:0000271_polysaccharide_biosynthetic_process - GO:0016051_carbohydrate_biosynthetic_process - GO:0071704_organic_substance_metabolic_process - GO:0009058_biosynthetic_process - GO:0009059_macromolecule_biosynthetic_process - GO:0008152_metabolic_process - GO:0044723_s…
abb.42	A._johnsonii_CIP_64.6_GCA_000368045.1 - A._johnsonii_DSM_6963_GCA_000949655.1 - A._johnsonii_MB44_GCA_001483265.1 - A._johnsonii_TG19605_GCA_000301735.1 - A._johnsonii_TG19625_GCA_000302335.1 - A._johnsonii_XBB1_GCA_001484935.1	Maltose_O-acetyltransferase_(EC_2.3.1.79)	GO:0016740_transferase_activity - GO:0003824_catalytic_activity - GO:0016746_transferase_activity,_transferring_acyl_groups - GO:0016407_acetyltransferase_activity - GO:0016747_transferase_activity,_transferring_acyl_groups_other_than_amino-acyl_groups - GO:0008374_O-acyltransferase_activity - GO:0016413_O-acetyltransferase_activity - GO:0008152_metabolic_process
abb.43	A._johnsonii_CIP_64.6_GCA_000368045.1 - A._johnsonii_DSM_6963_GCA_000949655.1 - A._johnsonii_MB44_GCA_001483265.1 - A._johnsonii_TG19605_GCA_000301735.1 - A._johnsonii_TG19625_GCA_000302335.1 - A._johnsonii_XBB1_GCA_001484935.1	Maltose_O-acetyltransferase_(EC_2.3.1.79)	GO:0003824_catalytic_activity - GO:0016740_transferase_activity - GO:0008152_metabolic_process
abb.891	A._johnsonii_CIP_64.6_GCA_000368045.1 - A._johnsonii_DSM_6963_GCA_000949655.1 - A._johnsonii_MB44_GCA_001483265.1 - A._johnsonii_SH046_GCA_000162055.1 - A._johnsonii_TG19605_GCA_000301735.1 - A._johnsonii_TG19625_GCA_000302335.1	hypothetical_protein
abb.3086	A._johnsonii_CIP_64.6_GCA_000368045.1 - A._johnsonii_DSM_6963_GCA_000949655.1 - A._johnsonii_MB44_GCA_001483265.1 - A._johnsonii_SH046_GCA_000162055.1 - A._johnsonii_TG19605_GCA_000301735.1 - A._johnsonii_TG19625_GCA_000302335.1	hypothetical_protein
aba.428	A._johnsonii_ANC_3681_GCA_000368805.1 - A._johnsonii_CIP_64.6_GCA_000368045.1 - A._johnsonii_DSM_6963_GCA_000949655.1 - A._johnsonii_MB44_GCA_001483265.1 - A._johnsonii_TG19605_GCA_000301735.1 - A._johnsonii_TG19625_GCA_000302335.1 - A._johnsonii_XBB1_GCA_001484935.1	hypothetical_protein	GO:0031975_envelope - GO:0016021_integral_to_membrane - GO:0016020_membrane - GO:0044464_cell_part - GO:0019867_outer_membrane - GO:0005623_cell - GO:0030312_external_encapsulating_structure - GO:0071944_cell_periphery - GO:0030313_cell_envelope - GO:0005886_plasma_membrane - GO:0044425_membrane_part - GO:0009279_cell_outer_membrane - GO:0044462_external_encapsulating_structure_part - GO:0031224_…
aba.841	A._johnsonii_ANC_3681_GCA_000368805.1 - A._johnsonii_CIP_64.6_GCA_000368045.1 - A._johnsonii_DSM_6963_GCA_000949655.1 - A._johnsonii_MB44_GCA_001483265.1 - A._johnsonii_SH046_GCA_000162055.1 - A._johnsonii_TG19605_GCA_000301735.1 - A._johnsonii_TG19625_GCA_000302335.1 - A._johnsonii_XBB1_GCA_001484935.1	hypothetical_protein	GO:0097159_organic_cyclic_compound_binding - GO:1901363_heterocyclic_compound_binding - GO:0005488_binding - GO:0003676_nucleic_acid_binding - GO:0003677_DNA_binding
