# Supplementary material for: The Genetic Analysis of an Acinetobacter johnsonii Clinical Strain Evidenced the Presence of Horizontal Genetic Transfer
Source: PLoS One. 2016 Aug 22;11(8):e0161528. doi: 10.1371/journal.pone.0161528 (PMC4993456; doi:10.1371/journal.pone.0161528)
Supplement: S3 Table — (XLSX) [file pone.0161528.s003.xlsx]

## Sheet: S3 Table 
S3 Table
List of gene families putively found in A. johnsonii AJ2199 plasmids. Predicted contigs that belongs to plasmids were identified using plasmidSPAdes software (Antipov et al. 2016)
The localization of genes in the contigs, the annotation and the conservation is indicated in the table. Homologous genes in different is also indicated in the Genomes columns.
* Protein coding sequences are available on request
Code*	Contigs information		Position in Contig		Annotation	Genomes
	Contig name	Contig length	From	To
xrj.2	NODE_100	2641	567	917	Mercuric_transport_protein2C_MerT	A._sp._Aj2199
xrj.3	NODE_100	2641	1234	1659	Mercuric_transport_protein2C_MerC	A._sp._Aj2199 - A._johnsonii_XBB1_GCA_001484935.1
xrj.5	NODE_101	2629	253	936	FIG00847682:_hypothetical_protein	A._sp._Aj2199 - A._johnsonii_XBB1_GCA_001484935.1
xrj.6	NODE_101	2629	942	1493	COG21102C_Macro_domain2C_possibly_ADP-ribose_binding_module	A._sp._Aj2199 - A._johnsonii_CIP_64.6_GCA_000368045.1 - A._johnsonii_DSM_6963_GCA_000949655.1 - A._johnsonii_SH046_GCA_000162055.1 - A._johnsonii_TG19605_GCA_000301735.1 - A._johnsonii_TG19625_GCA_000302335.1 - A._johnsonii_XBB1_GCA_001484935.1 - A._lwoffii_WJ10621_uid85143
xrj.7	NODE_101	2629	1495	1881	Death_on_curing_protein2C_Doc_toxin	A._sp._Aj2199 - A._johnsonii_DSM_6963_GCA_000949655.1 - A._johnsonii_MB44_GCA_001483265.1 - A._johnsonii_SH046_GCA_000162055.1 - A._johnsonii_TG19605_GCA_000301735.1 - A._johnsonii_TG19625_GCA_000302335.1 - A._johnsonii_XBB1_GCA_001484935.1
xrj.8	NODE_101	2629	1878	2057	hypothetical_protein	A._Aj2199
xrj.9	NODE_101	2629	2107	2220	hypothetical_protein	A._sp._Aj2199 - A._johnsonii_CIP_64.6_GCA_000368045.1 - A._johnsonii_MB44_GCA_001483265.1 - A._johnsonii_TG19625_GCA_000302335.1 - A._johnsonii_XBB1_GCA_001484935.1 - A._lwoffii_WJ10621_uid85143
xrj.15	NODE_105	2491	446	781	Mobile_element_protein	A._Aj2199
xrj.16	NODE_105	2491	856	2460	Mobile_element_protein	A._sp._Aj2199 - A._johnsonii_CIP_64.6_GCA_000368045.1 - A._johnsonii_DSM_6963_GCA_000949655.1 - A._johnsonii_TG19605_GCA_000301735.1 - A._johnsonii_TG19625_GCA_000302335.1 - A._johnsonii_XBB1_GCA_001484935.1
xrj.18	NODE_106	2175	1131	1922	tRNA_pseudouridine_synthase_A_(EC_4.2.1.70)	A._sp._Aj2199 - A._johnsonii_CIP_64.6_GCA_000368045.1 - A._johnsonii_DSM_6963_GCA_000949655.1 - A._johnsonii_SH046_GCA_000162055.1 - A._johnsonii_TG19605_GCA_000301735.1 - A._johnsonii_TG19625_GCA_000302335.1 - A._johnsonii_XBB1_GCA_001484935.1 - A._lwoffii_WJ10621_uid85143
xrj.23	NODE_109	1743	253	570	Mobile_element_protein	A._sp._Aj2199 - A._johnsonii_CIP_64.6_GCA_000368045.1 - A._johnsonii_DSM_6963_GCA_000949655.1 - A._johnsonii_SH046_GCA_000162055.1 - A._johnsonii_TG19605_GCA_000301735.1 - A._johnsonii_TG19625_GCA_000302335.1 - A._johnsonii_XBB1_GCA_001484935.1 - A._lwoffii_WJ10621_uid85143
xrj.104	NODE_110	1692	611	1495	hypothetical_protein	A._sp._Aj2199 - A._johnsonii_XBB1_GCA_001484935.1
xrj.105	NODE_111	1522	155	448	RelE/StbE_replicon_stabilization_toxin	A._sp._Aj2199 - A._johnsonii_CIP_64.6_GCA_000368045.1 - A._johnsonii_MB44_GCA_001483265.1 - A._johnsonii_TG19625_GCA_000302335.1 - A._johnsonii_XBB1_GCA_001484935.1 - A._lwoffii_WJ10621_uid85143
xrj.106	NODE_111	1522	438	683	hypothetical_protein	A._sp._Aj2199 - A._johnsonii_CIP_64.6_GCA_000368045.1 - A._johnsonii_MB44_GCA_001483265.1 - A._johnsonii_TG19625_GCA_000302335.1 - A._johnsonii_XBB1_GCA_001484935.1 - A._lwoffii_WJ10621_uid85143
xrj.108	NODE_112	1483	253	570	Mobile_element_protein	A._sp._Aj2199 - A._johnsonii_ANC_3681_GCA_000368805.1 - A._johnsonii_CIP_64.6_GCA_000368045.1 - A._johnsonii_DSM_6963_GCA_000949655.1 - A._johnsonii_TG19605_GCA_000301735.1 - A._johnsonii_TG19625_GCA_000302335.1 - A._johnsonii_XBB1_GCA_001484935.1 - A._lwoffii_WJ10621_uid85143
xrj.110	NODE_114	1442	879	1166	FIG00352046:_hypothetical_protein	A._sp._Aj2199 - A._johnsonii_CIP_64.6_GCA_000368045.1 - A._johnsonii_DSM_6963_GCA_000949655.1 - A._johnsonii_TG19605_GCA_000301735.1 - A._johnsonii_TG19625_GCA_000302335.1 - A._johnsonii_XBB1_GCA_001484935.1 - A._lwoffii_WJ10621_uid85143
xrj.111	NODE_114	1442	1153	1329	hypothetical_protein	A._sp._Aj2199 - A._johnsonii_ANC_3681_GCA_000368805.1 - A._johnsonii_CIP_64.6_GCA_000368045.1 - A._johnsonii_DSM_6963_GCA_000949655.1 - A._johnsonii_MB44_GCA_001483265.1 - A._johnsonii_SH046_GCA_000162055.1 - A._johnsonii_TG19605_GCA_000301735.1 - A._johnsonii_TG19625_GCA_000302335.1 - A._johnsonii_XBB1_GCA_001484935.1 - A._lwoffii_WJ10621_uid85143
xrj.113	NODE_115	1409	889	1194	Mobile_element_protein	A._sp._Aj2199
xrj.114	NODE_115	1409	1261	1380	Sea24	A._sp._Aj2199 - A._lwoffii_WJ10621_uid85143
xrj.117	NODE_119	1308	368	1270	Mobile_element_protein	A._sp._Aj2199 - A._johnsonii_CIP_64.6_GCA_000368045.1 - A._johnsonii_MB44_GCA_001483265.1 - A._johnsonii_SH046_GCA_000162055.1 - A._johnsonii_TG19605_GCA_000301735.1 - A._johnsonii_TG19625_GCA_000302335.1
xrj.174	NODE_122	1288	391	1218	Mobile_element_protein	A._Aj2199
xrj.175	NODE_123	1282	62	754	Mobile_element_protein	A._sp._Aj2199 - A._johnsonii_XBB1_GCA_001484935.1
xrj.176	NODE_123	1282	889	1194	Mobile_element_protein	A._sp._Aj2199 - A._johnsonii_XBB1_GCA_001484935.1
xrj.177	NODE_124	1268	43	897	Mobile_element_protein	A._Aj2199
xrj.178	NODE_124	1268	909	1208	Mobile_element_protein	A._Aj2199
xrj.180	NODE_126	1251	243	431	Mobile_element_protein	A._sp._Aj2199 - A._johnsonii_XBB1_GCA_001484935.1
xrj.181	NODE_126	1251	624	962	Mobile_element_protein	A._sp._Aj2199 - A._johnsonii_XBB1_GCA_001484935.1
xrj.352	NODE_143	884	424	726	FIG00350365:_hypothetical_protein	A._sp._Aj2199 - A._johnsonii_XBB1_GCA_001484935.1
xrj.355	NODE_149	649	443	589	Mobile_element_protein	A._Aj2199
xrj.1910	NODE_35	30966	20895	21305	Mobile_element_protein	A._sp._Aj2199 - A._johnsonii_CIP_64.6_GCA_000368045.1 - A._johnsonii_DSM_6963_GCA_000949655.1 - A._johnsonii_SH046_GCA_000162055.1 - A._johnsonii_TG19605_GCA_000301735.1 - A._johnsonii_TG19625_GCA_000302335.1
xrj.1911	NODE_35	30966	21336	21827	Mobile_element_protein	A._sp._Aj2199 - A._johnsonii_ANC_3681_GCA_000368805.1 - A._johnsonii_CIP_64.6_GCA_000368045.1 - A._johnsonii_DSM_6963_GCA_000949655.1 - A._johnsonii_SH046_GCA_000162055.1 - A._johnsonii_TG19605_GCA_000301735.1 - A._johnsonii_TG19625_GCA_000302335.1 - A._johnsonii_XBB1_GCA_001484935.1 - A._lwoffii_WJ10621_uid85143
xrj.1944	NODE_36	30619	21608	22354	Flavodoxin_reductases_(ferredoxin-NADPH_reductases)_family_1	A._sp._Aj2199 - A._johnsonii_ANC_3681_GCA_000368805.1 - A._johnsonii_CIP_64.6_GCA_000368045.1 - A._johnsonii_DSM_6963_GCA_000949655.1 - A._johnsonii_MB44_GCA_001483265.1 - A._johnsonii_SH046_GCA_000162055.1 - A._johnsonii_TG19605_GCA_000301735.1 - A._johnsonii_TG19625_GCA_000302335.1 - A._johnsonii_XBB1_GCA_001484935.1 - A._lwoffii_WJ10621_uid85143
xrj.1945	NODE_36	30619	22347	22949	COG2041:_Sulfite_oxidase_and_related_enzymes	A._sp._Aj2199 - A._johnsonii_ANC_3681_GCA_000368805.1 - A._johnsonii_DSM_6963_GCA_000949655.1 - A._johnsonii_SH046_GCA_000162055.1 - A._johnsonii_XBB1_GCA_001484935.1 - A._lwoffii_WJ10621_uid85143
xrj.1947	NODE_36	30619	23765	23887	hypothetical_protein	A._sp._Aj2199 - A._johnsonii_XBB1_GCA_001484935.1
xrj.1948	NODE_36	30619	24185	24364	hypothetical_protein	A._sp._Aj2199 - A._johnsonii_CIP_64.6_GCA_000368045.1 - A._johnsonii_DSM_6963_GCA_000949655.1 - A._johnsonii_SH046_GCA_000162055.1 - A._johnsonii_TG19605_GCA_000301735.1 - A._johnsonii_TG19625_GCA_000302335.1
xrj.1952	NODE_36	30619	26389	27357	Magnesium_and_cobalt_transport_protein_CorA	A._Aj2199
xrj.1953	NODE_36	30619	27354	28058	Glutathione_S-transferase_(EC_2.5.1.18)	A._sp._Aj2199
xrj.2268	NODE_40	26376	22853	23263	Mobile_element_protein	A._sp._Aj2199
xrj.2365	NODE_45	23131	685	1311	Error-prone_repair_protein_UmuD	A._sp._Aj2199 - A._johnsonii_CIP_64.6_GCA_000368045.1 - A._johnsonii_DSM_6963_GCA_000949655.1 - A._johnsonii_SH046_GCA_000162055.1 - A._johnsonii_TG19605_GCA_000301735.1 - A._johnsonii_TG19625_GCA_000302335.1
xrj.2366	NODE_45	23131	1326	2621	Error-prone2C_lesion_bypass_DNA_polymerase_V_(UmuC)	A._sp._Aj2199 - A._johnsonii_ANC_3681_GCA_000368805.1 - A._johnsonii_CIP_64.6_GCA_000368045.1 - A._johnsonii_DSM_6963_GCA_000949655.1 - A._johnsonii_MB44_GCA_001483265.1 - A._johnsonii_SH046_GCA_000162055.1 - A._johnsonii_TG19605_GCA_000301735.1 - A._johnsonii_TG19625_GCA_000302335.1 - A._johnsonii_XBB1_GCA_001484935.1 - A._lwoffii_WJ10621_uid85143
xrj.2367	NODE_45	23131	2626	2844	hypothetical_protein	A._Aj2199
xrj.2368	NODE_45	23131	3082	6282	hypothetical_protein	A._Aj2199
xrj.2370	NODE_45	23131	9460	12696	Type_I_restriction-modification_system2C_restriction_subunit_R_(EC_3.1.21.3)	A._sp._Aj2199 - A._johnsonii_SH046_GCA_000162055.1
xrj.2371	NODE_45	23131	12723	12926	hypothetical_protein	A._sp._Aj2199 - A._johnsonii_SH046_GCA_000162055.1 - A._johnsonii_XBB1_GCA_001484935.1
xrj.2372	NODE_45	23131	13018	13584	hypothetical_protein	A._sp._Aj2199 - A._johnsonii_SH046_GCA_000162055.1 - A._johnsonii_XBB1_GCA_001484935.1
xrj.2373	NODE_45	23131	13605	14804	Type_I_restriction-modification_system2C_specificity_subunit_S_(EC_3.1.21.3)	A._sp._Aj2199 - A._johnsonii_SH046_GCA_000162055.1 - A._lwoffii_WJ10621_uid85143
xrj.2374	NODE_45	23131	14801	16348	Type_I_restriction-modification_system2C_DNA-methyltransferase_subunit_M_(EC_2.1.1.72)	A._sp._Aj2199
xrj.2376	NODE_45	23131	16964	17299	hypothetical_protein	A._sp._Aj2199
xrj.2377	NODE_45	23131	17428	17874	Malonyl_CoA_acyl_carrier_protein_transacylase_(EC_2.3.1.39)	A._Aj2199
xrj.2379	NODE_45	23131	18272	18667	Mobile_element_protein	A._Aj2199 - A._johnsonii_CIP_64.6_GCA_000368045.1 - A._johnsonii_DSM_6963_GCA_000949655.1 - A._johnsonii_SH046_GCA_000162055.1 - A._johnsonii_TG19605_GCA_000301735.1
xrj.2380	NODE_45	23131	18971	19870	Chromosome_(plasmid)_partitioning_protein_ParB	A._sp._Aj2199 - A._johnsonii_CIP_64.6_GCA_000368045.1 - A._johnsonii_DSM_6963_GCA_000949655.1 - A._johnsonii_SH046_GCA_000162055.1 - A._johnsonii_TG19605_GCA_000301735.1 - A._johnsonii_TG19625_GCA_000302335.1 - A._lwoffii_WJ10621_uid85143
xrj.2381	NODE_45	23131	19889	20665	Chromosome_(plasmid)_partitioning_protein_ParA	A._sp._Aj2199 - A._johnsonii_SH046_GCA_000162055.1 - A._lwoffii_WJ10621_uid85143
xrj.2382	NODE_45	23131	21565	22737	replication_protein	A._sp._Aj2199 - A._johnsonii_SH046_GCA_000162055.1 - A._lwoffii_WJ10621_uid85143
xrj.2434	NODE_48	20109	187	1347	Pyridoxine_biosynthesis_glutamine_amidotransferase2C_synthase_subunit_(EC_2.4.2.-)	A._sp._Aj2199 - A._lwoffii_WJ10621_uid85143
xrj.2435	NODE_48	20109	1538	2194	Phage_protein	A._sp._Aj2199 - A._johnsonii_SH046_GCA_000162055.1 - A._lwoffii_WJ10621_uid85143
xrj.2436	NODE_48	20109	2184	2450	hypothetical_protein	A._Aj2199 - A._lwoffii_WJ10621_uid85143
xrj.2437	NODE_48	20109	2450	2938	hypothetical_protein	A._sp._Aj2199 - A._johnsonii_CIP_64.6_GCA_000368045.1 - A._johnsonii_DSM_6963_GCA_000949655.1 - A._johnsonii_SH046_GCA_000162055.1 - A._johnsonii_TG19605_GCA_000301735.1 - A._johnsonii_TG19625_GCA_000302335.1 - A._lwoffii_WJ10621_uid85143
xrj.2438	NODE_48	20109	2938	3159	hypothetical_protein	A._sp._Aj2199
xrj.2439	NODE_48	20109	3207	3479	hypothetical_protein	A._sp._Aj2199 - A._johnsonii_ANC_3681_GCA_000368805.1 - A._johnsonii_CIP_64.6_GCA_000368045.1 - A._johnsonii_DSM_6963_GCA_000949655.1 - A._johnsonii_MB44_GCA_001483265.1 - A._johnsonii_TG19605_GCA_000301735.1 - A._johnsonii_TG19625_GCA_000302335.1 - A._johnsonii_XBB1_GCA_001484935.1 - A._lwoffii_WJ10621_uid85143
xrj.2440	NODE_48	20109	3561	4391	Phage_protein	A._sp._Aj2199 - A._johnsonii_CIP_64.6_GCA_000368045.1 - A._johnsonii_DSM_6963_GCA_000949655.1 - A._johnsonii_SH046_GCA_000162055.1 - A._johnsonii_TG19605_GCA_000301735.1 - A._johnsonii_TG19625_GCA_000302335.1 - A._lwoffii_WJ10621_uid85143
xrj.2441	NODE_48	20109	4443	4775	Translation_elongation_factors_(GTPases)	A._sp._Aj2199 - A._johnsonii_CIP_64.6_GCA_000368045.1 - A._johnsonii_DSM_6963_GCA_000949655.1 - A._johnsonii_SH046_GCA_000162055.1 - A._johnsonii_TG19605_GCA_000301735.1 - A._johnsonii_TG19625_GCA_000302335.1 - A._lwoffii_WJ10621_uid85143
xrj.2442	NODE_48	20109	4935	5258	hypothetical_protein	A._sp._Aj2199 - A._johnsonii_CIP_64.6_GCA_000368045.1 - A._johnsonii_DSM_6963_GCA_000949655.1 - A._johnsonii_SH046_GCA_000162055.1 - A._johnsonii_TG19605_GCA_000301735.1 - A._johnsonii_TG19625_GCA_000302335.1 - A._lwoffii_WJ10621_uid85143
xrj.2443	NODE_48	20109	5260	5505	hypothetical_protein	A._sp._Aj2199 - A._johnsonii_CIP_64.6_GCA_000368045.1 - A._johnsonii_DSM_6963_GCA_000949655.1 - A._johnsonii_MB44_GCA_001483265.1 - A._johnsonii_SH046_GCA_000162055.1 - A._johnsonii_TG19605_GCA_000301735.1 - A._johnsonii_TG19625_GCA_000302335.1 - A._johnsonii_XBB1_GCA_001484935.1 - A._lwoffii_WJ10621_uid85143
xrj.2444	NODE_48	20109	5592	6206	hypothetical_protein	A._sp._Aj2199 - A._johnsonii_CIP_64.6_GCA_000368045.1 - A._johnsonii_DSM_6963_GCA_000949655.1 - A._johnsonii_SH046_GCA_000162055.1 - A._johnsonii_TG19605_GCA_000301735.1 - A._johnsonii_TG19625_GCA_000302335.1 - A._lwoffii_WJ10621_uid85143
xrj.2445	NODE_48	20109	6255	6947	merops_peptidase_family_S24	A._sp._Aj2199 - A._johnsonii_CIP_64.6_GCA_000368045.1 - A._johnsonii_DSM_6963_GCA_000949655.1 - A._johnsonii_SH046_GCA_000162055.1 - A._johnsonii_TG19605_GCA_000301735.1 - A._johnsonii_TG19625_GCA_000302335.1 - A._lwoffii_WJ10621_uid85143
xrj.2446	NODE_48	20109	7061	7255	hypothetical_protein	A._Aj2199 - A._johnsonii_SH046_GCA_000162055.1
xrj.2447	NODE_48	20109	7314	7805	FIG00353039:_hypothetical_protein	A._Aj2199
xrj.2448	NODE_48	20109	7851	8579	Putative_DNA-binding_protein_Roi_of_bacteriophage_BP-933W	A._sp._Aj2199 - A._johnsonii_CIP_64.6_GCA_000368045.1 - A._johnsonii_DSM_6963_GCA_000949655.1 - A._johnsonii_SH046_GCA_000162055.1 - A._johnsonii_TG19605_GCA_000301735.1 - A._johnsonii_TG19625_GCA_000302335.1 - A._lwoffii_WJ10621_uid85143
xrj.2449	NODE_48	20109	8576	9418	Replication_protein_O	A._sp._Aj2199 - A._johnsonii_CIP_64.6_GCA_000368045.1 - A._johnsonii_TG19605_GCA_000301735.1 - A._johnsonii_TG19625_GCA_000302335.1 - A._lwoffii_WJ10621_uid85143
xrj.2450	NODE_48	20109	9415	10023	hypothetical_protein	A._sp._Aj2199 - A._johnsonii_CIP_64.6_GCA_000368045.1 - A._johnsonii_DSM_6963_GCA_000949655.1 - A._johnsonii_SH046_GCA_000162055.1 - A._johnsonii_TG19605_GCA_000301735.1 - A._johnsonii_TG19625_GCA_000302335.1
xrj.2451	NODE_48	20109	10421	10684	hypothetical_protein	A._Aj2199 - A._johnsonii_SH046_GCA_000162055.1 - A._lwoffii_WJ10621_uid85143
xrj.2452	NODE_48	20109	10681	11043	hypothetical_protein	A._sp._Aj2199 - A._johnsonii_CIP_64.6_GCA_000368045.1 - A._johnsonii_DSM_6963_GCA_000949655.1 - A._johnsonii_SH046_GCA_000162055.1 - A._johnsonii_TG19605_GCA_000301735.1 - A._johnsonii_TG19625_GCA_000302335.1 - A._lwoffii_WJ10621_uid85143
xrj.2453	NODE_48	20109	11036	11470	hypothetical_protein	A._Aj2199
xrj.2454	NODE_48	20109	11481	11888	hypothetical_protein	A._sp._Aj2199 - A._johnsonii_CIP_64.6_GCA_000368045.1 - A._johnsonii_DSM_6963_GCA_000949655.1 - A._johnsonii_SH046_GCA_000162055.1 - A._johnsonii_TG19605_GCA_000301735.1 - A._johnsonii_TG19625_GCA_000302335.1 - A._lwoffii_WJ10621_uid85143
xrj.2455	NODE_48	20109	11908	12777	hypothetical_protein	A._sp._Aj2199 - A._johnsonii_CIP_64.6_GCA_000368045.1 - A._johnsonii_DSM_6963_GCA_000949655.1 - A._johnsonii_TG19605_GCA_000301735.1 - A._johnsonii_TG19625_GCA_000302335.1
xrj.2457	NODE_48	20109	13326	13721	FIG01092353:_hypothetical_protein	A._sp._Aj2199
xrj.2458	NODE_48	20109	13814	13987	hypothetical_protein	A._Aj2199 - A._johnsonii_CIP_64.6_GCA_000368045.1 - A._johnsonii_DSM_6963_GCA_000949655.1 - A._johnsonii_TG19605_GCA_000301735.1 - A._johnsonii_TG19625_GCA_000302335.1
xrj.2459	NODE_48	20109	14256	14486	hypothetical_protein	A._sp._Aj2199
xrj.2461	NODE_48	20109	14991	15212	hypothetical_protein	A._sp._Aj2199 - A._johnsonii_ANC_3681_GCA_000368805.1 - A._johnsonii_CIP_64.6_GCA_000368045.1 - A._johnsonii_DSM_6963_GCA_000949655.1 - A._johnsonii_MB44_GCA_001483265.1 - A._johnsonii_SH046_GCA_000162055.1 - A._johnsonii_TG19605_GCA_000301735.1 - A._johnsonii_TG19625_GCA_000302335.1 - A._johnsonii_XBB1_GCA_001484935.1 - A._lwoffii_WJ10621_uid85143
xrj.2462	NODE_48	20109	15318	15773	Phage_terminase2C_small_subunit	A._sp._Aj2199
xrj.2463	NODE_48	20109	15787	15993	hypothetical_protein	A._sp._Aj2199 - A._johnsonii_CIP_64.6_GCA_000368045.1 - A._johnsonii_DSM_6963_GCA_000949655.1 - A._johnsonii_MB44_GCA_001483265.1 - A._johnsonii_SH046_GCA_000162055.1 - A._johnsonii_TG19605_GCA_000301735.1 - A._johnsonii_TG19625_GCA_000302335.1 - A._johnsonii_XBB1_GCA_001484935.1
xrj.2464	NODE_48	20109	16033	17709	Phage_terminase2C_large_subunit	A._sp._Aj2199 - A._johnsonii_ANC_3681_GCA_000368805.1 - A._johnsonii_CIP_64.6_GCA_000368045.1 - A._johnsonii_DSM_6963_GCA_000949655.1 - A._johnsonii_MB44_GCA_001483265.1 - A._johnsonii_SH046_GCA_000162055.1 - A._johnsonii_TG19605_GCA_000301735.1 - A._johnsonii_TG19625_GCA_000302335.1 - A._johnsonii_XBB1_GCA_001484935.1 - A._lwoffii_WJ10621_uid85143
xrj.2465	NODE_48	20109	17747	18340	Phage_capsid_and_scaffold	A._sp._Aj2199 - A._johnsonii_CIP_64.6_GCA_000368045.1 - A._johnsonii_DSM_6963_GCA_000949655.1 - A._johnsonii_MB44_GCA_001483265.1 - A._johnsonii_SH046_GCA_000162055.1 - A._johnsonii_TG19605_GCA_000301735.1 - A._johnsonii_TG19625_GCA_000302335.1 - A._johnsonii_XBB1_GCA_001484935.1
xrj.2466	NODE_48	20109	18337	19671	Phage_capsid_and_scaffold	A._sp._Aj2199 - A._johnsonii_CIP_64.6_GCA_000368045.1 - A._johnsonii_DSM_6963_GCA_000949655.1 - A._johnsonii_MB44_GCA_001483265.1 - A._johnsonii_SH046_GCA_000162055.1 - A._johnsonii_TG19605_GCA_000301735.1 - A._johnsonii_TG19625_GCA_000302335.1 - A._johnsonii_XBB1_GCA_001484935.1
xrj.2467	NODE_48	20109	19759	20025	hypothetical_protein	A._sp._Aj2199 - A._johnsonii_CIP_64.6_GCA_000368045.1 - A._johnsonii_DSM_6963_GCA_000949655.1 - A._johnsonii_MB44_GCA_001483265.1 - A._johnsonii_SH046_GCA_000162055.1 - A._johnsonii_TG19605_GCA_000301735.1 - A._johnsonii_TG19625_GCA_000302335.1 - A._johnsonii_XBB1_GCA_001484935.1
xrj.2682	NODE_4	187441	187057	187317	Mobile_element_protein	A._sp._Aj2199 - A._johnsonii_CIP_64.6_GCA_000368045.1 - A._johnsonii_DSM_6963_GCA_000949655.1 - A._johnsonii_MB44_GCA_001483265.1 - A._johnsonii_TG19605_GCA_000301735.1 - A._johnsonii_TG19625_GCA_000302335.1 - A._johnsonii_XBB1_GCA_001484935.1
xrj.2683	NODE_50	18676	90	1094	monooxygenase2C_putative	A._sp._Aj2199 - A._johnsonii_ANC_3681_GCA_000368805.1 - A._johnsonii_CIP_64.6_GCA_000368045.1 - A._johnsonii_DSM_6963_GCA_000949655.1 - A._johnsonii_MB44_GCA_001483265.1 - A._johnsonii_SH046_GCA_000162055.1 - A._johnsonii_TG19605_GCA_000301735.1 - A._johnsonii_TG19625_GCA_000302335.1 - A._johnsonii_XBB1_GCA_001484935.1 - A._lwoffii_WJ10621_uid85143
xrj.2684	NODE_50	18676	1253	1747	Arsenic_resistance_protein_ArsH	A._sp._Aj2199 - A._johnsonii_CIP_64.6_GCA_000368045.1 - A._johnsonii_DSM_6963_GCA_000949655.1 - A._johnsonii_MB44_GCA_001483265.1 - A._johnsonii_TG19605_GCA_000301735.1 - A._johnsonii_TG19625_GCA_000302335.1 - A._johnsonii_XBB1_GCA_001484935.1
xrj.2685	NODE_50	18676	2184	3104	Copper_resistance_protein_B	A._sp._Aj2199 - A._johnsonii_CIP_64.6_GCA_000368045.1 - A._johnsonii_DSM_6963_GCA_000949655.1 - A._johnsonii_MB44_GCA_001483265.1 - A._johnsonii_TG19605_GCA_000301735.1 - A._johnsonii_TG19625_GCA_000302335.1 - A._johnsonii_XBB1_GCA_001484935.1
xrj.2686	NODE_50	18676	3091	4998	Multicopper_oxidase	A._sp._Aj2199 - A._johnsonii_CIP_64.6_GCA_000368045.1 - A._johnsonii_DSM_6963_GCA_000949655.1 - A._johnsonii_MB44_GCA_001483265.1 - A._johnsonii_TG19605_GCA_000301735.1 - A._johnsonii_TG19625_GCA_000302335.1 - A._johnsonii_XBB1_GCA_001484935.1
xrj.2687	NODE_50	18676	5088	5402	Copper_resistance_protein_B	A._sp._Aj2199 - A._johnsonii_CIP_64.6_GCA_000368045.1 - A._johnsonii_DSM_6963_GCA_000949655.1 - A._johnsonii_MB44_GCA_001483265.1 - A._johnsonii_SH046_GCA_000162055.1 - A._johnsonii_TG19605_GCA_000301735.1 - A._johnsonii_TG19625_GCA_000302335.1 - A._johnsonii_XBB1_GCA_001484935.1
xrj.2688	NODE_50	18676	5551	6231	Copper-sensing_two-component_system_response_regulator_CusR	A._sp._Aj2199 - A._johnsonii_CIP_64.6_GCA_000368045.1 - A._johnsonii_DSM_6963_GCA_000949655.1 - A._johnsonii_MB44_GCA_001483265.1 - A._johnsonii_SH046_GCA_000162055.1 - A._johnsonii_TG19605_GCA_000301735.1 - A._johnsonii_TG19625_GCA_000302335.1 - A._johnsonii_XBB1_GCA_001484935.1
xrj.2689	NODE_50	18676	6224	7624	Osmosensitive_K+_channel_histidine_kinase_KdpD_(EC_2.7.3.-)	A._sp._Aj2199 - A._johnsonii_CIP_64.6_GCA_000368045.1 - A._johnsonii_DSM_6963_GCA_000949655.1 - A._johnsonii_MB44_GCA_001483265.1 - A._johnsonii_TG19605_GCA_000301735.1 - A._johnsonii_TG19625_GCA_000302335.1 - A._johnsonii_XBB1_GCA_001484935.1
xrj.2690	NODE_50	18676	7663	8946	membrane_protein-like_protein	A._sp._Aj2199 - A._johnsonii_ANC_3681_GCA_000368805.1 - A._johnsonii_CIP_64.6_GCA_000368045.1 - A._johnsonii_DSM_6963_GCA_000949655.1 - A._johnsonii_MB44_GCA_001483265.1 - A._johnsonii_SH046_GCA_000162055.1 - A._johnsonii_TG19605_GCA_000301735.1 - A._johnsonii_TG19625_GCA_000302335.1 - A._johnsonii_XBB1_GCA_001484935.1 - A._lwoffii_WJ10621_uid85143
xrj.2691	NODE_50	18676	8943	10973	Lead2C_cadmium2C_zinc_and_mercury_transporting_ATPase_(EC_3.6.3.3)_(EC_3.6.3.5)%3B_Copper-translocating_P-type_ATPase_(EC_3.6.3.4)	A._sp._Aj2199
xrj.2692	NODE_50	18676	11330	11980	Bll7991_protein	A._sp._Aj2199 - A._johnsonii_CIP_64.6_GCA_000368045.1 - A._johnsonii_DSM_6963_GCA_000949655.1 - A._johnsonii_TG19605_GCA_000301735.1 - A._johnsonii_TG19625_GCA_000302335.1
xrj.2693	NODE_50	18676	11977	12246	FIG00954964:_hypothetical_protein	A._sp._Aj2199 - A._johnsonii_ANC_3681_GCA_000368805.1 - A._johnsonii_CIP_64.6_GCA_000368045.1 - A._johnsonii_DSM_6963_GCA_000949655.1 - A._johnsonii_MB44_GCA_001483265.1 - A._johnsonii_SH046_GCA_000162055.1 - A._johnsonii_TG19605_GCA_000301735.1 - A._johnsonii_TG19625_GCA_000302335.1 - A._johnsonii_XBB1_GCA_001484935.1 - A._lwoffii_WJ10621_uid85143
xrj.2694	NODE_50	18676	12275	12706	hypothetical_protein	A._Aj2199 - A._johnsonii_CIP_64.6_GCA_000368045.1 - A._johnsonii_TG19605_GCA_000301735.1 - A._johnsonii_TG19625_GCA_000302335.1
xrj.2695	NODE_50	18676	13071	13451	Copper_resistance_protein_CopC	A._sp._Aj2199 - A._johnsonii_CIP_64.6_GCA_000368045.1 - A._johnsonii_DSM_6963_GCA_000949655.1 - A._johnsonii_SH046_GCA_000162055.1 - A._johnsonii_TG19605_GCA_000301735.1 - A._johnsonii_TG19625_GCA_000302335.1 - A._lwoffii_WJ10621_uid85143
xrj.2696	NODE_50	18676	13516	14397	Copper_resistance_protein_D	A._sp._Aj2199
xrj.2697	NODE_50	18676	14867	15061	Copper_chaperone	A._sp._Aj2199 - A._johnsonii_CIP_64.6_GCA_000368045.1 - A._johnsonii_DSM_6963_GCA_000949655.1 - A._johnsonii_SH046_GCA_000162055.1 - A._johnsonii_TG19605_GCA_000301735.1 - A._johnsonii_TG19625_GCA_000302335.1 - A._lwoffii_WJ10621_uid85143
xrj.2698	NODE_50	18676	15252	17717	Lead2C_cadmium2C_zinc_and_mercury_transporting_ATPase_(EC_3.6.3.3)_(EC_3.6.3.5)%3B_Copper-translocating_P-type_ATPase_(EC_3.6.3.4)	A._sp._Aj2199 - A._johnsonii_CIP_64.6_GCA_000368045.1 - A._johnsonii_DSM_6963_GCA_000949655.1 - A._johnsonii_TG19605_GCA_000301735.1 - A._johnsonii_TG19625_GCA_000302335.1
xrj.2699	NODE_50	18676	18315	18587	resolvase_family_recombinase	A._Aj2199 - A._johnsonii_CIP_64.6_GCA_000368045.1 - A._johnsonii_TG19605_GCA_000301735.1 - A._johnsonii_TG19625_GCA_000302335.1
xrj.2747	NODE_55	13827	211	1659	Phage_portal_protein	A._sp._Aj2199
xrj.2748	NODE_55	13827	1656	1946	hypothetical_protein	A._sp._Aj2199
xrj.2749	NODE_55	13827	2455	2811	hypothetical_protein	A._sp._Aj2199 - A._johnsonii_CIP_64.6_GCA_000368045.1 - A._johnsonii_DSM_6963_GCA_000949655.1 - A._johnsonii_TG19605_GCA_000301735.1 - A._johnsonii_TG19625_GCA_000302335.1 - A._lwoffii_WJ10621_uid85143
xrj.2750	NODE_55	13827	2808	3152	hypothetical_protein	A._sp._Aj2199 - A._johnsonii_CIP_64.6_GCA_000368045.1 - A._johnsonii_DSM_6963_GCA_000949655.1 - A._johnsonii_TG19605_GCA_000301735.1 - A._johnsonii_TG19625_GCA_000302335.1
xrj.2751	NODE_55	13827	3294	3812	hypothetical_protein	A._sp._Aj2199 - A._johnsonii_CIP_64.6_GCA_000368045.1 - A._johnsonii_DSM_6963_GCA_000949655.1 - A._johnsonii_TG19605_GCA_000301735.1 - A._johnsonii_TG19625_GCA_000302335.1
xrj.2752	NODE_55	13827	3883	4353	hypothetical_protein	A._Aj2199
xrj.2753	NODE_55	13827	4363	4896	hypothetical_protein	A._sp._Aj2199 - A._johnsonii_ANC_3681_GCA_000368805.1 - A._johnsonii_CIP_64.6_GCA_000368045.1 - A._johnsonii_DSM_6963_GCA_000949655.1 - A._johnsonii_MB44_GCA_001483265.1 - A._johnsonii_SH046_GCA_000162055.1 - A._johnsonii_TG19605_GCA_000301735.1 - A._johnsonii_TG19625_GCA_000302335.1 - A._johnsonii_XBB1_GCA_001484935.1 - A._lwoffii_WJ10621_uid85143
xrj.2754	NODE_55	13827	4989	5123	hypothetical_protein	A._sp._Aj2199 - A._johnsonii_SH046_GCA_000162055.1
xrj.2755	NODE_55	13827	5806	5979	FIG00350286:_hypothetical_protein	A._sp._Aj2199 - A._johnsonii_CIP_64.6_GCA_000368045.1 - A._johnsonii_DSM_6963_GCA_000949655.1 - A._johnsonii_SH046_GCA_000162055.1 - A._johnsonii_TG19605_GCA_000301735.1 - A._johnsonii_TG19625_GCA_000302335.1 - A._johnsonii_XBB1_GCA_001484935.1 - A._lwoffii_WJ10621_uid85143
xrj.2756	NODE_55	13827	6056	6931	Phage-related_protein	A._sp._Aj2199 - A._johnsonii_ANC_3681_GCA_000368805.1 - A._johnsonii_CIP_64.6_GCA_000368045.1 - A._johnsonii_DSM_6963_GCA_000949655.1 - A._johnsonii_MB44_GCA_001483265.1 - A._johnsonii_SH046_GCA_000162055.1 - A._johnsonii_TG19605_GCA_000301735.1 - A._johnsonii_TG19625_GCA_000302335.1 - A._johnsonii_XBB1_GCA_001484935.1
xrj.2757	NODE_55	13827	7541	11269	Phage_tail	A._sp._Aj2199 - A._johnsonii_ANC_3681_GCA_000368805.1 - A._johnsonii_CIP_64.6_GCA_000368045.1 - A._johnsonii_DSM_6963_GCA_000949655.1 - A._johnsonii_MB44_GCA_001483265.1 - A._johnsonii_SH046_GCA_000162055.1 - A._johnsonii_TG19605_GCA_000301735.1 - A._johnsonii_TG19625_GCA_000302335.1 - A._johnsonii_XBB1_GCA_001484935.1
xrj.2758	NODE_55	13827	11273	11902	FIG00848868:_hypothetical_protein	A._Aj2199
xrj.2759	NODE_55	13827	11899	12756	FAD/FMN-containing_dehydrogenases	A._sp._Aj2199 - A._johnsonii_DSM_6963_GCA_000949655.1 - A._johnsonii_TG19605_GCA_000301735.1 - A._johnsonii_TG19625_GCA_000302335.1
xrj.2760	NODE_55	13827	12817	13737	hypothetical_protein	A._sp._Aj2199
xrj.2806	NODE_59	12762	6430	7362	Mobile_element_protein	A._sp._Aj2199 - A._johnsonii_DSM_6963_GCA_000949655.1 - A._johnsonii_MB44_GCA_001483265.1 - A._johnsonii_SH046_GCA_000162055.1 - A._johnsonii_TG19605_GCA_000301735.1 - A._johnsonii_TG19625_GCA_000302335.1 - A._johnsonii_XBB1_GCA_001484935.1
xrj.2807	NODE_59	12762	7496	8659	Uncharacterized_zinc-type_alcohol_dehydrogenase-like_protein_ybdR	A._sp._Aj2199 - A._johnsonii_SH046_GCA_000162055.1
xrj.2808	NODE_59	12762	9070	9771	Mobile_element_protein	A._sp._Aj2199 - A._johnsonii_ANC_3681_GCA_000368805.1 - A._johnsonii_CIP_64.6_GCA_000368045.1 - A._johnsonii_DSM_6963_GCA_000949655.1 - A._johnsonii_MB44_GCA_001483265.1 - A._johnsonii_SH046_GCA_000162055.1 - A._johnsonii_TG19605_GCA_000301735.1 - A._johnsonii_TG19625_GCA_000302335.1 - A._johnsonii_XBB1_GCA_001484935.1 - A._lwoffii_WJ10621_uid85143
xrj.2813	NODE_59	12762	11240	11506	probable_alpha_helix_chain_yaiN	A._sp._Aj2199 - A._johnsonii_XBB1_GCA_001484935.1
xrj.2814	NODE_59	12762	11549	12532	Cobalt-zinc-cadmium_resistance_protein_CzcD	A._sp._Aj2199 - A._johnsonii_DSM_6963_GCA_000949655.1 - A._johnsonii_MB44_GCA_001483265.1 - A._johnsonii_SH046_GCA_000162055.1 - A._johnsonii_TG19605_GCA_000301735.1 - A._johnsonii_TG19625_GCA_000302335.1 - A._johnsonii_XBB1_GCA_001484935.1
xrj.2977	NODE_61	12414	304	879	Retron-type_RNA-directed_DNA_polymerase_(EC_2.7.7.49)	A._Aj2199
xrj.2978	NODE_61	12414	988	1554	hypothetical_protein	A._Aj2199
xrj.2980	NODE_61	12414	2699	4135	mobilization_protein	A._Aj2199
xrj.2981	NODE_61	12414	4674	5597	DNA_replication_protein	A._Aj2199
xrj.2982	NODE_61	12414	5986	6201	hypothetical_protein	A._sp._Aj2199 - A._johnsonii_XBB1_GCA_001484935.1
xrj.2983	NODE_61	12414	6484	7938	Sulfate_permease	A._sp._Aj2199 - A._johnsonii_XBB1_GCA_001484935.1
xrj.2984	NODE_61	12414	8188	8397	hypothetical_protein	A._sp._Aj2199
xrj.2986	NODE_61	12414	9061	9375	hypothetical_protein	A._sp._Aj2199 - A._johnsonii_SH046_GCA_000162055.1
xrj.2987	NODE_61	12414	9512	9712	hypothetical_protein	A._sp._Aj2199 - A._johnsonii_MB44_GCA_001483265.1 - A._johnsonii_SH046_GCA_000162055.1
xrj.2988	NODE_61	12414	9709	10620	hypothetical_protein	A._sp._Aj2199 - A._johnsonii_MB44_GCA_001483265.1
xrj.2989	NODE_61	12414	10645	11097	hypothetical_protein	A._sp._Aj2199
xrj.2990	NODE_61	12414	11894	12163	hypothetical_protein	A._sp._Aj2199 - A._johnsonii_XBB1_GCA_001484935.1
xrj.3008	NODE_63	11973	162	476	hypothetical_protein	A._sp._Aj2199
xrj.3009	NODE_63	11973	504	695	hypothetical_protein	A._sp._Aj2199
xrj.3010	NODE_63	11973	2135	3061	Pyrroloquinoline-quinone_synthase_(EC_1.3.3.11)	A._sp._Aj2199
xrj.3011	NODE_63	11973	3156	3797	Chromosome_partitioning_protein_ParA	A._Aj2199
xrj.3012	NODE_63	11973	3797	4093	hypothetical_protein	A._sp._Aj2199 - A._johnsonii_XBB1_GCA_001484935.1
xrj.3013	NODE_63	11973	4794	5327	Fimbrial_protein_precursor	A._sp._Aj2199 - A._johnsonii_XBB1_GCA_001484935.1
xrj.3014	NODE_63	11973	5405	6136	P_pilus_assembly_protein2C_chaperone_PapD	A._sp._Aj2199 - A._johnsonii_XBB1_GCA_001484935.1
xrj.3015	NODE_63	11973	6202	8778	outer_membrane_usher_protein_precursor	A._sp._Aj2199 - A._johnsonii_XBB1_GCA_001484935.1
xrj.3016	NODE_63	11973	8775	9800	Fimbrial_adhesin	A._sp._Aj2199 - A._johnsonii_XBB1_GCA_001484935.1
xrj.3018	NODE_63	11973	11510	11674	Cro-like_protein	A._sp._Aj2199 - A._johnsonii_XBB1_GCA_001484935.1
xrj.3048	NODE_66	11210	575	856	hypothetical_protein	A._sp._Aj2199 - A._johnsonii_ANC_3681_GCA_000368805.1 - A._johnsonii_CIP_64.6_GCA_000368045.1 - A._johnsonii_DSM_6963_GCA_000949655.1 - A._johnsonii_MB44_GCA_001483265.1 - A._johnsonii_SH046_GCA_000162055.1 - A._johnsonii_TG19605_GCA_000301735.1 - A._johnsonii_TG19625_GCA_000302335.1 - A._johnsonii_XBB1_GCA_001484935.1
xrj.3049	NODE_66	11210	1713	2684	FOG:_GGDEF_domain	A._sp._Aj2199 - A._johnsonii_CIP_64.6_GCA_000368045.1 - A._johnsonii_DSM_6963_GCA_000949655.1 - A._johnsonii_SH046_GCA_000162055.1 - A._johnsonii_TG19605_GCA_000301735.1 - A._johnsonii_TG19625_GCA_000302335.1 - A._johnsonii_XBB1_GCA_001484935.1 - A._lwoffii_WJ10621_uid85143
xrj.3050	NODE_66	11210	2872	3534	Peptide_methionine_sulfoxide_reductase_MsrA_(EC_1.8.4.11)	A._sp._Aj2199
xrj.3051	NODE_66	11210	5110	6045	Transcriptional_regulator2C_AraC_family	A._sp._Aj2199
xrj.3052	NODE_66	11210	6090	7364	GGDEF_family_protein	A._Aj2199
xrj.3053	NODE_66	11210	8112	8666	Macrophage_infectivity_potentiator-related_protein	A._Aj2199
xrj.3054	NODE_66	11210	8804	9319	Arginine/ornithine_antiporter_ArcD	A._Aj2199 - A._johnsonii_SH046_GCA_000162055.1
xrj.3056	NODE_66	11210	10180	11145	3-ketoacyl-CoA_thiolase_(EC_2.3.1.16)_@_Acetyl-CoA_acetyltransferase_(EC_2.3.1.9)	A._Aj2199
xrj.3084	NODE_69	10761	8511	9212	Mobile_element_protein	A._sp._Aj2199 - A._johnsonii_SH046_GCA_000162055.1
xrj.3085	NODE_69	10761	9203	9598	hypothetical_protein	A._sp._Aj2199 - A._johnsonii_SH046_GCA_000162055.1
xrj.3086	NODE_69	10761	9855	10220	hypothetical_protein	A._sp._Aj2199 - A._johnsonii_SH046_GCA_000162055.1
xrj.3255	NODE_72	9511	85	279	Mobile_element_protein	A._Aj2199 - A._johnsonii_SH046_GCA_000162055.1
xrj.3256	NODE_72	9511	261	395	Mobile_element_protein	A._sp._Aj2199 - A._johnsonii_SH046_GCA_000162055.1
xrj.3286	NODE_75	8793	292	516	Mobile_element_protein	A._sp._Aj2199 - A._johnsonii_SH046_GCA_000162055.1
xrj.3287	NODE_75	8793	772	1206	Mobile_element_protein	A._sp._Aj2199 - A._johnsonii_DSM_6963_GCA_000949655.1 - A._johnsonii_MB44_GCA_001483265.1 - A._johnsonii_SH046_GCA_000162055.1 - A._johnsonii_TG19605_GCA_000301735.1 - A._johnsonii_TG19625_GCA_000302335.1 - A._johnsonii_XBB1_GCA_001484935.1
xrj.3288	NODE_75	8793	1469	3097	Ferric_iron_ABC_transporter2C_permease_protein	A._sp._Aj2199 - A._johnsonii_DSM_6963_GCA_000949655.1 - A._johnsonii_MB44_GCA_001483265.1 - A._johnsonii_SH046_GCA_000162055.1 - A._johnsonii_TG19605_GCA_000301735.1 - A._johnsonii_TG19625_GCA_000302335.1 - A._johnsonii_XBB1_GCA_001484935.1
xrj.3289	NODE_75	8793	3180	4196	Ferric_iron_ABC_transporter2C_iron-binding_protein	A._sp._Aj2199 - A._johnsonii_CIP_64.6_GCA_000368045.1 - A._johnsonii_DSM_6963_GCA_000949655.1 - A._johnsonii_SH046_GCA_000162055.1 - A._johnsonii_TG19605_GCA_000301735.1 - A._johnsonii_TG19625_GCA_000302335.1 - A._johnsonii_XBB1_GCA_001484935.1
xrj.3290	NODE_75	8793	4218	5342	Ferric_iron_ABC_transporter2C_ATP-binding_protein	A._sp._Aj2199 - A._johnsonii_DSM_6963_GCA_000949655.1 - A._johnsonii_SH046_GCA_000162055.1 - A._johnsonii_XBB1_GCA_001484935.1
xrj.3291	NODE_75	8793	5634	5828	Tryptophan_synthase_alpha_chain_(EC_4.2.1.20)	A._sp._Aj2199 - A._johnsonii_ANC_3681_GCA_000368805.1 - A._johnsonii_MB44_GCA_001483265.1 - A._johnsonii_SH046_GCA_000162055.1 - A._johnsonii_XBB1_GCA_001484935.1
xrj.3292	NODE_75	8793	6223	6525	Organic_hydroperoxide_resistance_transcriptional_regulator	A._sp._Aj2199 - A._johnsonii_SH046_GCA_000162055.1 - A._johnsonii_XBB1_GCA_001484935.1
xrj.3293	NODE_75	8793	6661	7089	Organic_hydroperoxide_resistance_protein	A._sp._Aj2199
xrj.3294	NODE_75	8793	7393	7704	hypothetical_protein	A._sp._Aj2199
xrj.3295	NODE_75	8793	7691	7981	hypothetical_protein	A._sp._Aj2199 - A._johnsonii_ANC_3681_GCA_000368805.1 - A._johnsonii_CIP_64.6_GCA_000368045.1 - A._johnsonii_DSM_6963_GCA_000949655.1 - A._johnsonii_TG19605_GCA_000301735.1 - A._johnsonii_TG19625_GCA_000302335.1 - A._johnsonii_XBB1_GCA_001484935.1 - A._lwoffii_WJ10621_uid85143
xrj.3297	NODE_76	7720	661	855	hypothetical_protein	A._Aj2199
xrj.3298	NODE_76	7720	1079	1330	Nrp	A._Aj2199
xrj.3299	NODE_76	7720	2294	3490	Integrase	A._Aj2199
xrj.3300	NODE_76	7720	3914	5146	ATPase_component_BioM_of_energizing_module_of_biotin_ECF_transporter	A._sp._Aj2199 - A._johnsonii_SH046_GCA_000162055.1
xrj.3301	NODE_76	7720	5577	5867	hypothetical_protein	A._sp._Aj2199 - A._johnsonii_XBB1_GCA_001484935.1
xrj.3302	NODE_76	7720	5869	6270	Putative_cytoplasmic_protein	A._sp._Aj2199
xrj.3303	NODE_76	7720	6614	7315	Mobile_element_protein	A._sp._Aj2199 - A._johnsonii_SH046_GCA_000162055.1 - A._johnsonii_XBB1_GCA_001484935.1
xrj.3314	NODE_78	7097	161	1390	Myosin_heavy_chain	A._sp._Aj2199 - A._johnsonii_CIP_64.6_GCA_000368045.1 - A._johnsonii_DSM_6963_GCA_000949655.1 - A._johnsonii_MB44_GCA_001483265.1 - A._johnsonii_TG19605_GCA_000301735.1 - A._johnsonii_TG19625_GCA_000302335.1
xrj.3315	NODE_78	7097	1496	1906	VapC_toxin_protein	A._sp._Aj2199 - A._johnsonii_ANC_3681_GCA_000368805.1 - A._johnsonii_CIP_64.6_GCA_000368045.1 - A._johnsonii_DSM_6963_GCA_000949655.1 - A._johnsonii_MB44_GCA_001483265.1 - A._johnsonii_TG19605_GCA_000301735.1 - A._johnsonii_TG19625_GCA_000302335.1 - A._johnsonii_XBB1_GCA_001484935.1
xrj.3316	NODE_78	7097	1906	2145	hypothetical_protein	A._sp._Aj2199 - A._johnsonii_ANC_3681_GCA_000368805.1 - A._johnsonii_CIP_64.6_GCA_000368045.1 - A._johnsonii_DSM_6963_GCA_000949655.1 - A._johnsonii_MB44_GCA_001483265.1 - A._johnsonii_TG19605_GCA_000301735.1 - A._johnsonii_TG19625_GCA_000302335.1 - A._johnsonii_XBB1_GCA_001484935.1
xrj.3317	NODE_78	7097	2376	3269	putative_surface_protein	A._sp._Aj2199 - A._johnsonii_CIP_64.6_GCA_000368045.1 - A._johnsonii_DSM_6963_GCA_000949655.1 - A._johnsonii_TG19605_GCA_000301735.1 - A._johnsonii_TG19625_GCA_000302335.1
xrj.3318	NODE_78	7097	4096	5025	DNA_replication_protein	A._sp._Aj2199 - A._johnsonii_CIP_64.6_GCA_000368045.1 - A._johnsonii_DSM_6963_GCA_000949655.1 - A._johnsonii_TG19605_GCA_000301735.1 - A._johnsonii_TG19625_GCA_000302335.1
xrj.3319	NODE_78	7097	5037	5348	DNA-binding_protein_HBsu	A._Aj2199
xrj.3320	NODE_78	7097	5351	5629	hypothetical_protein	A._Aj2199
xrj.3467	NODE_81	6290	433	942	hypothetical_protein	A._Aj2199
xrj.3469	NODE_81	6290	1239	1661	lysozyme	A._Aj2199
xrj.3470	NODE_81	6290	1735	2016	hypothetical_protein	A._sp._Aj2199
xrj.3471	NODE_81	6290	2076	4565	FIG00353736:_hypothetical_protein	A._sp._Aj2199
xrj.3472	NODE_81	6290	4567	4983	conserved_hypothetical_protein%3B_putative_cell_wall-associated_hydrolase_(invasion-associated_proteins)	A._Aj2199
xrj.3473	NODE_81	6290	5048	5734	hypothetical_protein	A._sp._Aj2199
xrj.3474	NODE_81	6290	5734	5916	hypothetical_protein	A._Aj2199
xrj.3475	NODE_82	6076	225	344	hypothetical_protein	A._Aj2199
xrj.3480	NODE_83	5723	355	516	hypothetical_protein	A._sp._Aj2199 - A._johnsonii_XBB1_GCA_001484935.1
xrj.3481	NODE_83	5723	708	1259	hypothetical_protein	A._sp._Aj2199 - A._johnsonii_SH046_GCA_000162055.1 - A._johnsonii_XBB1_GCA_001484935.1 - A._lwoffii_WJ10621_uid85143
xrj.3482	NODE_83	5723	1342	2316	DNA_replication_protein	A._sp._Aj2199 - A._johnsonii_SH046_GCA_000162055.1 - A._johnsonii_XBB1_GCA_001484935.1 - A._lwoffii_WJ10621_uid85143
xrj.3484	NODE_83	5723	5235	5633	hypothetical_protein	A._sp._Aj2199 - A._johnsonii_ANC_3681_GCA_000368805.1 - A._johnsonii_CIP_64.6_GCA_000368045.1 - A._johnsonii_DSM_6963_GCA_000949655.1 - A._johnsonii_MB44_GCA_001483265.1 - A._johnsonii_SH046_GCA_000162055.1 - A._johnsonii_TG19605_GCA_000301735.1 - A._johnsonii_TG19625_GCA_000302335.1 - A._johnsonii_XBB1_GCA_001484935.1 - A._lwoffii_WJ10621_uid85143
xrj.3489	NODE_86	4834	857	1021	Transposase	A._sp._Aj2199 - A._johnsonii_CIP_64.6_GCA_000368045.1 - A._johnsonii_DSM_6963_GCA_000949655.1 - A._johnsonii_MB44_GCA_001483265.1 - A._johnsonii_SH046_GCA_000162055.1 - A._johnsonii_TG19605_GCA_000301735.1 - A._johnsonii_TG19625_GCA_000302335.1 - A._johnsonii_XBB1_GCA_001484935.1
xrj.3490	NODE_86	4834	1346	1534	Transposase	A._sp._Aj2199 - A._johnsonii_CIP_64.6_GCA_000368045.1 - A._johnsonii_DSM_6963_GCA_000949655.1 - A._johnsonii_MB44_GCA_001483265.1 - A._johnsonii_SH046_GCA_000162055.1 - A._johnsonii_TG19605_GCA_000301735.1 - A._johnsonii_TG19625_GCA_000302335.1 - A._johnsonii_XBB1_GCA_001484935.1
xrj.3491	NODE_86	4834	1649	1918	Transposase	A._Aj2199
xrj.3492	NODE_86	4834	1952	2194	Transposase	A._sp._Aj2199 - A._johnsonii_CIP_64.6_GCA_000368045.1 - A._johnsonii_SH046_GCA_000162055.1 - A._johnsonii_TG19605_GCA_000301735.1 - A._johnsonii_TG19625_GCA_000302335.1
xrj.3493	NODE_86	4834	2774	3004	VapB_protein_(antitoxin_to_VapC)	A._sp._Aj2199
xrj.3494	NODE_86	4834	3001	3396	VapC_toxin_protein	A._sp._Aj2199
xrj.3496	NODE_87	4726	230	2110	Kup_system_potassium_uptake_protein	A._Aj2199
xrj.3497	NODE_87	4726	2153	3511	Chromate_transport_protein_ChrA	A._sp._Aj2199 - A._johnsonii_CIP_64.6_GCA_000368045.1 - A._johnsonii_DSM_6963_GCA_000949655.1 - A._johnsonii_TG19605_GCA_000301735.1 - A._johnsonii_TG19625_GCA_000302335.1 - A._johnsonii_XBB1_GCA_001484935.1
xrj.3498	NODE_87	4726	3514	4245	Chromate_resistance_protein_ChrB	A._sp._Aj2199 - A._lwoffii_WJ10621_uid85143
xrj.3502	NODE_89	4243	3	713	Mobile_element_protein	A._sp._Aj2199 - A._johnsonii_MB44_GCA_001483265.1
xrj.3503	NODE_89	4243	810	947	Mobile_element_protein	A._sp._Aj2199
xrj.3504	NODE_89	4243	1059	2783	serine/threonine_protein_kinase	A._sp._Aj2199 - A._johnsonii_DSM_6963_GCA_000949655.1 - A._johnsonii_TG19605_GCA_000301735.1 - A._johnsonii_TG19625_GCA_000302335.1 - A._johnsonii_XBB1_GCA_001484935.1
xrj.3505	NODE_89	4243	2835	3644	Nitrite_transporter_from_formate/nitrite_family	A._sp._Aj2199 - A._johnsonii_DSM_6963_GCA_000949655.1 - A._johnsonii_TG19605_GCA_000301735.1 - A._johnsonii_TG19625_GCA_000302335.1 - A._johnsonii_XBB1_GCA_001484935.1
xrj.3506	NODE_89	4243	3929	4123	Cyanate_hydratase_(EC_4.2.1.104)	A._sp._Aj2199 - A._johnsonii_ANC_3681_GCA_000368805.1 - A._johnsonii_CIP_64.6_GCA_000368045.1 - A._johnsonii_DSM_6963_GCA_000949655.1 - A._johnsonii_MB44_GCA_001483265.1 - A._johnsonii_SH046_GCA_000162055.1 - A._johnsonii_TG19605_GCA_000301735.1 - A._johnsonii_TG19625_GCA_000302335.1 - A._johnsonii_XBB1_GCA_001484935.1 - A._lwoffii_WJ10621_uid85143
xrj.3513	NODE_8	101374	8200	9102	Mobile_element_protein	A._sp._Aj2199 - A._johnsonii_ANC_3681_GCA_000368805.1 - A._johnsonii_DSM_6963_GCA_000949655.1 - A._johnsonii_MB44_GCA_001483265.1 - A._johnsonii_SH046_GCA_000162055.1 - A._johnsonii_TG19625_GCA_000302335.1 - A._johnsonii_XBB1_GCA_001484935.1 - A._lwoffii_WJ10621_uid85143
xrj.3611	NODE_90	4100	30	725	Sea24	A._sp._Aj2199 - A._johnsonii_ANC_3681_GCA_000368805.1 - A._johnsonii_CIP_64.6_GCA_000368045.1 - A._johnsonii_DSM_6963_GCA_000949655.1 - A._johnsonii_MB44_GCA_001483265.1 - A._johnsonii_SH046_GCA_000162055.1 - A._johnsonii_TG19605_GCA_000301735.1 - A._johnsonii_TG19625_GCA_000302335.1 - A._johnsonii_XBB1_GCA_001484935.1 - A._lwoffii_WJ10621_uid85143
xrj.3612	NODE_90	4100	821	1102	FIG045511:_hypothetical_antitoxin_(to_FIG022160:_hypothetical_toxin)	A._Aj2199 - A._johnsonii_XBB1_GCA_001484935.1
xrj.3613	NODE_90	4100	1103	1405	FIG022160:_hypothetical_toxin	A._Aj2199
xrj.3614	NODE_90	4100	2259	2474	Cold_shock_protein_CspE	A._sp._Aj2199 - A._johnsonii_MB44_GCA_001483265.1 - A._johnsonii_XBB1_GCA_001484935.1
xrj.3615	NODE_90	4100	2575	2799	fragment_of_transposase	A._sp._Aj2199 - A._johnsonii_ANC_3681_GCA_000368805.1 - A._johnsonii_CIP_64.6_GCA_000368045.1 - A._johnsonii_DSM_6963_GCA_000949655.1 - A._johnsonii_MB44_GCA_001483265.1 - A._johnsonii_SH046_GCA_000162055.1 - A._johnsonii_TG19605_GCA_000301735.1 - A._johnsonii_TG19625_GCA_000302335.1 - A._johnsonii_XBB1_GCA_001484935.1
xrj.3616	NODE_90	4100	2870	3067	hypothetical_protein	A._Aj2199
xrj.3617	NODE_90	4100	3418	3609	hypothetical_protein	A._Aj2199
xrj.3618	NODE_91	3682	231	1031	Mobile_element_protein	A._sp._Aj2199 - A._johnsonii_CIP_64.6_GCA_000368045.1 - A._johnsonii_MB44_GCA_001483265.1 - A._johnsonii_TG19625_GCA_000302335.1 - A._johnsonii_XBB1_GCA_001484935.1 - A._lwoffii_WJ10621_uid85143
xrj.3620	NODE_91	3682	2167	3519	Glutathione_reductase_(EC_1.8.1.7)	A._sp._Aj2199 - A._johnsonii_ANC_3681_GCA_000368805.1 - A._johnsonii_CIP_64.6_GCA_000368045.1 - A._johnsonii_DSM_6963_GCA_000949655.1 - A._johnsonii_MB44_GCA_001483265.1 - A._johnsonii_SH046_GCA_000162055.1 - A._johnsonii_TG19605_GCA_000301735.1 - A._johnsonii_TG19625_GCA_000302335.1 - A._johnsonii_XBB1_GCA_001484935.1 - A._lwoffii_WJ10621_uid85143
xrj.3627	NODE_93	3584	535	762	hypothetical_protein	A._sp._Aj2199 - A._johnsonii_SH046_GCA_000162055.1 - A._johnsonii_XBB1_GCA_001484935.1
xrj.3628	NODE_93	3584	2253	2378	hypothetical_protein	A._Aj2199
xrj.3629	NODE_93	3584	2733	3509	hypothetical_protein	A._sp._Aj2199
xrj.3630	NODE_94	3076	89	394	Mobile_element_protein	A._sp._Aj2199 - A._johnsonii_SH046_GCA_000162055.1
xrj.3639	NODE_97	2810	594	2423	Ferrous_iron_transport_protein_B	A._sp._Aj2199 - A._johnsonii_SH046_GCA_000162055.1
xrj.3640	NODE_97	2810	2413	2673	Ferrous_iron_transport_protein	A._sp._Aj2199 - A._johnsonii_MB44_GCA_001483265.1 - A._johnsonii_SH046_GCA_000162055.1
xrj.3641	NODE_97	2810	2685	2810	Cobalt-zinc-cadmium_resistance_protein_CzcD	A._sp._Aj2199 - A._johnsonii_CIP_64.6_GCA_000368045.1 - A._johnsonii_MB44_GCA_001483265.1 - A._johnsonii_SH046_GCA_000162055.1 - A._johnsonii_TG19605_GCA_000301735.1 - A._johnsonii_TG19625_GCA_000302335.1
xrj.3649	NODE_9	89662	21	215	conserved_hypothetical_protein	A._sp._Aj2199
