# Supplementary material for: The Genetic Analysis of an Acinetobacter johnsonii Clinical Strain Evidenced the Presence of Horizontal Genetic Transfer
Source: PLoS One. 2016 Aug 22;11(8):e0161528. doi: 10.1371/journal.pone.0161528 (PMC4993456; doi:10.1371/journal.pone.0161528)
Supplement: S4 Table — (XLSX) [file pone.0161528.s004.xlsx]

## Sheet: Supplementary Table S3
S4 Table
Two-way average nucleotide identity (Two-way ANI) estimated among closely related strains of the Acinetobacter sp. AJ2199.
Pairwise two-way ANI score of Aj2199 with the other putative closely related genomes analyzed (Indicated in red).
Note that two genomes displaying an ANI score equal of higher than 95% are assumed to belong to the same species (Goris et al. 2007).
Standard deviation is indicated between brackets.
	A. lwoffii SH145	A. sp. Aj2199	A. lwoffii WJ10621	A. johnsonii SH046	A. johnsonii TG19605	A. johnsonii TG19625	A. johnsonii CIP 64.6	A. johnsonii ANC 3681
A. johnsonii ANC 3681	83.43(5.19)	96.29(2.07)	96.32(2.07)	96.41(2.08)	96.38(2.16)	96.38(2.13)	96.42(2.12)
A. johnsonii CIP 64.6	84.55(6.29)	96.35(2.13)	96.37(2.11)	96.60(2.21)	99.98(0.26)	100.00(0.09)
A. johnsonii TG19625	84.65(6.26)	96.36(2.14)	96.36(2.10)	96.58(2.25)	99.98(0.24)
A. johnsonii TG19605	84.41(6.15)	96.34(2.11)	96.35(2.10)	96.61(2.20)
A. johnsonii SH046	85.32(6.69)	96.86(2.26)	96.86(2.22)
A. lwoffii WJ10621	84.30(6.16)	99.92(0.73)
A. sp. Aj2199	84.32(6.34)
A. lwoffii SH145
